# Supplementary material for: 4-Bromo-2-((E)-{4-[(3,4-dimethyl­isoxazol-5-yl)sulfamo­yl]phen­yl}iminio­meth­yl)phenolate
Source: Acta Crystallogr Sect E Struct Rep Online. 2008 Mar 14;64(Pt 4):o720. doi: 10.1107/S160053680800682X (PMC2960962; doi:10.1107/S160053680800682X)
Supplement: Supplementary file 1 [file e-64-0o720-sup1.cif]

##############################################################################
###                                                                        ###
###        Electronic paper (Acta Crystallographica Section E)             ###
###                                                                        ###
##############################################################################
#                                                                            #
# This CIF contains the data in a paper accepted for publication in Acta     #
# Crystallographica Section E. It conforms to the requirements of Notes      #
# for Authors for Section E, and has been peer reviewed under the auspices   #
# of the IUCr Commission on Journals.                                        #
#                                                                            #
# Full details of the Crystallographic Information File format               #
# are given in the paper "The Crystallographic Information File (CIF):       #
# a New Standard Archive File for Crystallography" by S. R. Hall, F. H.      #
# Allen and I. D. Brown [Acta Cryst. (1991), A47, 655-685].                  #
#                                                                            #
# The current version of the core CIF dictionary is obtainable from          #
# ftp://ftp.iucr.org/pub/cif_core.dic. The current version number is 2.4.    #
#                                                                            #
# Software is freely available for graphical display of the structure(s) in  #
# this CIF.  For information consult the CIF home page http://www.iucr.org/  #
# cif/home.html                                                              #
#                                                                            #
# This file may be used for bona fide research purposes within the           #
# scientific community so long as proper attribution is given to the journal # 
# article from which it was obtained.                                        #
#                                                                            #
##############################################################################
                                             
data_global
_audit_creation_method     ?
_journal_date_recd_electronic     2008-03-03
_journal_date_accepted     2008-03-11
_journal_name_full     'Acta Crystallographica, Section E'
_journal_year     2008
_journal_volume     64
_journal_issue      4
_journal_page_first     o720
_journal_page_last     o720
_journal_paper_category     QO
_journal_coeditor_code     BQ2069
_publ_contact_author
;Muhammad Nawaz Tahir
University of Sargodha
Department of Physics
Sargodha
Pakistan
;
_publ_contact_author_email     dmntahir_uos@yahoo.com
_publ_contact_author_fax     '0092 48 32 22 121'
_publ_contact_author_phone     '0092 48 92 30 170'
_publ_section_title
;\
4-Bromo-2-((<i>E</i>)-{4-[(3,4-dimethylisoxazol-5-yl)sulfamoyl]phenyl}\
iminiomethyl)phenolate
;
loop_
    _publ_author_name
    _publ_author_address
    'Tahir, M. Nawaz'
;
Department of Physics
University of Sargodha
Sargodha
Pakistan
;
    'Zahid H. Chohan'
;
Department of Chemistry
Bahauddin Zakariya University
Multan 60800
Pakistan
;
    'Hazoor A. Shad'
;
Department of Chemistry
Bahauddin Zakariya University
Multan 60800
Pakistan
;
    'Islam Ullah Khan'
;
Department of Chemistry
Government College University
Lahore
Pakistan
;
data_I
_audit_creation_method     SHELXL-97
_chemical_name_systematic
;
4-Bromo-2-((<i>E</i>)-{4-[(3,4-dimethylisoxazol-5-
yl)sulfamoyl]phenyl}iminiomethyl)phenolate
;
_chemical_name_common     ?
_chemical_formula_moiety     'C18 H16 Br N3 O4 S'
_chemical_formula_sum     'C18 H16 Br N3 O4 S'
_chemical_formula_iupac     'C18 H16 Br N3 O4 S'
_chemical_formula_weight     450.31
_chemical_melting_point     481
_symmetry_cell_setting     monoclinic
_symmetry_space_group_name_H-M     'P 21/n'
_symmetry_space_group_name_Hall     '-P 2yn'
loop_
    _symmetry_equiv_pos_as_xyz
    'x, y, z'
    '-x+1/2, y+1/2, -z+1/2'
    '-x, -y, -z'
    'x+1/2, -y+1/2, z+1/2'
_cell_length_a     15.3846(10)
_cell_length_b     7.2235(5)
_cell_length_c     16.5520(11)
_cell_angle_alpha     90.00
_cell_angle_beta     93.201(4)
_cell_angle_gamma     90.00
_cell_volume     1836.6(2)
_cell_formula_units_Z     4
_cell_measurement_reflns_used     2704
_cell_measurement_theta_min     1.76
_cell_measurement_theta_max     27.00
_cell_measurement_temperature     296(2)
_exptl_crystal_description     prismatic
_exptl_crystal_colour     red
_exptl_crystal_size_max     0.18
_exptl_crystal_size_mid     0.14
_exptl_crystal_size_min     0.10
_exptl_crystal_density_diffrn     1.629
_exptl_crystal_density_meas     ?
_exptl_crystal_density_method     'not measured'
_exptl_crystal_F_000     912
_exptl_absorpt_coefficient_mu     2.382
_exptl_absorpt_correction_type     multi-scan
_exptl_absorpt_process_details     '(SADABS; Bruker, 2005)'
_exptl_absorpt_correction_T_min     0.685
_exptl_absorpt_correction_T_max     0.793
_exptl_special_details     ' '
_diffrn_ambient_temperature     296(2)
_diffrn_radiation_type     'MoK\a radiation'
_diffrn_radiation_wavelength     0.71073
_diffrn_radiation_source     'fine-focus sealed tube'
_diffrn_radiation_monochromator     graphite
_diffrn_measurement_device_type     'Bruker KappaAPEXII CCD'
_diffrn_measurement_method     \w
_diffrn_detector_area_resol_mean     7.40
_diffrn_reflns_number     18874
_diffrn_reflns_av_R_equivalents     0.0575
_diffrn_reflns_av_sigmaI/netI     0.0506
_diffrn_reflns_theta_min     1.76
_diffrn_reflns_theta_max     27.00
_diffrn_reflns_theta_full     27.00
_diffrn_measured_fraction_theta_max     0.987
_diffrn_measured_fraction_theta_full     0.987
_diffrn_reflns_limit_h_min     -19
_diffrn_reflns_limit_h_max     19
_diffrn_reflns_limit_k_min     -9
_diffrn_reflns_limit_k_max     9
_diffrn_reflns_limit_l_min     -21
_diffrn_reflns_limit_l_max     18
_diffrn_standards_number     0
_diffrn_standards_interval_count     ?
_diffrn_standards_interval_time     ?
_diffrn_standards_decay_%     ?
_refine_special_details
;
 Refinement of F^2^ against ALL reflections.  The weighted R-factor wR and
 goodness of fit S are based on F^2^, conventional R-factors R are based
 on F, with F set to zero for negative F^2^. The threshold expression of
 F^2^ > 2sigma(F^2^) is used only for calculating R-factors(gt) etc. and is
 not relevant to the choice of reflections for refinement.  R-factors based
 on F^2^ are statistically about twice as large as those based on F, and R-
 factors based on ALL data will be even larger.
;
_reflns_number_total     3955
_reflns_number_gt     2704
_reflns_threshold_expression     I>2\s(I)
_refine_ls_structure_factor_coef     Fsqd
_refine_ls_matrix_type     full
_refine_ls_R_factor_gt     0.0423
_refine_ls_wR_factor_gt     0.1010
_refine_ls_wR_factor_ref     0.1152
_refine_ls_goodness_of_fit_ref     1.005
_refine_ls_restrained_S_all     1.005
_refine_ls_number_reflns     3955
_refine_ls_number_parameters     252
_refine_ls_number_restraints     0
_refine_ls_hydrogen_treatment     mixed
_refine_ls_weighting_scheme     calc
_refine_ls_weighting_details
       'calc w=1/[\s^2^(Fo^2^)+(0.00.057P)^2^+0.7324P] where P=(Fo^2^+2Fc^2^)/3'
_atom_sites_solution_hydrogens     geom
_atom_sites_solution_primary     direct
_atom_sites_solution_secondary     difmap
_refine_ls_shift/su_max     0.000
_refine_ls_shift/su_mean     0.000
_refine_diff_density_max     0.462
_refine_diff_density_min     -0.621
_refine_ls_extinction_method     none
_refine_ls_extinction_coef     ?
loop_
    _atom_type_symbol
    _atom_type_description
    _atom_type_scat_dispersion_real
    _atom_type_scat_dispersion_imag
    _atom_type_scat_source
    'C' 'C' 0.0033 0.0016
                         'International Tables Vol C Tables 4.2.6.8 and 6.1.1.4'
    'H' 'H' 0.0000 0.0000
                         'International Tables Vol C Tables 4.2.6.8 and 6.1.1.4'
    'N' 'N' 0.0061 0.0033
                         'International Tables Vol C Tables 4.2.6.8 and 6.1.1.4'
    'O' 'O' 0.0106 0.0060
                         'International Tables Vol C Tables 4.2.6.8 and 6.1.1.4'
    'S' 'S' 0.1246 0.1234
                         'International Tables Vol C Tables 4.2.6.8 and 6.1.1.4'
    'Br' 'Br' -0.2901 2.4595
                         'International Tables Vol C Tables 4.2.6.8 and 6.1.1.4'
_computing_data_collection     'APEX2 (Bruker, 2007)'
_computing_cell_refinement     'APEX2 (Bruker, 2007)'
_computing_data_reduction     'SAINT (Bruker, 2007)'
_computing_structure_solution     'SHELXS97 (Sheldrick, 2008)'
_computing_structure_refinement     'SHELXL97 (Sheldrick, 2008)'
_computing_molecular_graphics
                  'ORTEP-3 for Windows (Farrugia, 1997) and PLATON (Spek, 2003)'
_computing_publication_material
                                'WinGX (Farrugia, 1999) and PLATON (Spek, 2003)'
loop_
    _atom_site_type_symbol
    _atom_site_label
    _atom_site_fract_x
    _atom_site_fract_y
    _atom_site_fract_z
    _atom_site_U_iso_or_equiv
    _atom_site_adp_type
    _atom_site_calc_flag
    _atom_site_refinement_flags
    _atom_site_occupancy
    _atom_site_disorder_assembly
    _atom_site_disorder_group
    Br Br1 0.11987(2) -0.44715(5) 0.41651(3) 0.05783(16) Uani d . 1 . .
    S S1 0.39184(6) 0.99341(12) 0.67050(5) 0.0440(2) Uani d . 1 . .
    O O1 0.38204(15) 0.1394(3) 0.34949(14) 0.0491(6) Uani d . 1 . .
    O O2 0.4329(2) 1.1298(3) 0.62307(15) 0.0647(7) Uani d . 1 . .
    O O3 0.31683(17) 1.0380(4) 0.71321(17) 0.0645(8) Uani d . 1 . .
    O O4 0.40342(15) 0.8167(3) 0.85228(14) 0.0514(6) Uani d . 1 . .
    N N1 0.32829(17) 0.3238(4) 0.47030(16) 0.0365(6) Uani d . 1 . .
    H H1 0.364(2) 0.300(5) 0.439(2) 0.044 Uiso d . 1 . .
    N N2 0.46806(18) 0.9255(4) 0.73775(17) 0.0380(6) Uani d . 1 . .
    H H2 0.510(2) 0.918(5) 0.717(2) 0.046 Uiso d . 1 . .
    N N3 0.3987(2) 0.6529(5) 0.89824(19) 0.0669(10) Uani d . 1 . .
    C C1 0.26586(19) 0.0371(4) 0.42687(18) 0.0352(7) Uani d . 1 . .
    C C2 0.3239(2) 0.0154(4) 0.36301(19) 0.0382(7) Uani d . 1 . .
    C C3 0.3146(2) -0.1448(5) 0.3150(2) 0.0466(8) Uani d . 1 . .
    H H3 0.3501 -0.1604 0.2718 0.056 Uiso calc R 1 . .
    C C4 0.2547(2) -0.2782(5) 0.33041(19) 0.0449(8) Uani d . 1 . .
    H H4 0.2503 -0.3839 0.2984 0.054 Uiso calc R 1 . .
    C C5 0.1997(2) -0.2558(5) 0.3945(2) 0.0416(7) Uani d . 1 . .
    C C6 0.2043(2) -0.1014(5) 0.4411(2) 0.0407(8) Uani d . 1 . .
    H H6 0.1666 -0.0871 0.4826 0.049 Uiso calc R 1 . .
    C C7 0.2714(2) 0.1925(4) 0.47838(19) 0.0383(7) Uani d . 1 . .
    H H7 0.2330 0.2017 0.5197 0.046 Uiso calc R 1 . .
    C C8 0.34005(19) 0.4812(4) 0.52001(18) 0.0329(7) Uani d . 1 . .
    C C9 0.39958(18) 0.6121(4) 0.49609(18) 0.0349(7) Uani d . 1 . .
    H H9 0.4295 0.5926 0.4495 0.042 Uiso calc R 1 . .
    C C10 0.41460(19) 0.7704(4) 0.54089(18) 0.0375(7) Uani d . 1 . .
    H H10 0.4549 0.8577 0.5255 0.045 Uiso calc R 1 . .
    C C11 0.3682(2) 0.7976(4) 0.60991(18) 0.0361(7) Uani d . 1 . .
    C C12 0.3092(2) 0.6689(5) 0.63357(19) 0.0414(8) Uani d . 1 . .
    H H12 0.2786 0.6893 0.6797 0.050 Uiso calc R 1 . .
    C C13 0.2952(2) 0.5096(5) 0.5892(2) 0.0411(8) Uani d . 1 . .
    H H13 0.2558 0.4214 0.6056 0.049 Uiso calc R 1 . .
    C C14 0.45153(18) 0.7779(4) 0.78862(17) 0.0346(7) Uani d . 1 . .
    C C15 0.4783(2) 0.6014(5) 0.7904(2) 0.0410(8) Uani d . 1 . .
    C C16 0.4434(3) 0.5296(5) 0.8609(2) 0.0572(10) Uani d . 1 . .
    C C17 0.5315(3) 0.5017(5) 0.7328(3) 0.0692(13) Uani d . 1 . .
    H H17A 0.5086 0.3792 0.7242 0.104 Uiso calc R 1 . .
    H H17B 0.5906 0.4938 0.7546 0.104 Uiso calc R 1 . .
    H H17C 0.5300 0.5672 0.6823 0.104 Uiso calc R 1 . .
    C C18 0.4540(4) 0.3344(6) 0.8916(3) 0.0978(18) Uani d . 1 . .
    H H18A 0.3996 0.2914 0.9103 0.147 Uiso calc R 1 . .
    H H18B 0.4976 0.3314 0.9354 0.147 Uiso calc R 1 . .
    H H18C 0.4714 0.2559 0.8486 0.147 Uiso calc R 1 . .
loop_
    _atom_site_aniso_label
    _atom_site_aniso_U_11
    _atom_site_aniso_U_22
    _atom_site_aniso_U_33
    _atom_site_aniso_U_12
    _atom_site_aniso_U_13
    _atom_site_aniso_U_23
    Br1 0.0474(2) 0.0454(2) 0.0799(3) -0.01217(17) -0.00429(19) -0.00371(19)
    S1 0.0541(5) 0.0327(4) 0.0448(5) 0.0070(4) -0.0016(4) -0.0070(4)
    O1 0.0517(13) 0.0490(14) 0.0487(13) -0.0079(12) 0.0226(11) -0.0059(11)
    O2 0.105(2) 0.0305(13) 0.0578(16) -0.0076(14) -0.0076(15) 0.0067(12)
    O3 0.0561(15) 0.0677(18) 0.0693(17) 0.0268(13) -0.0017(13) -0.0284(14)
    O4 0.0569(14) 0.0549(15) 0.0449(13) 0.0158(12) 0.0248(12) -0.0003(12)
    N1 0.0342(14) 0.0397(15) 0.0362(15) -0.0020(12) 0.0080(11) -0.0048(12)
    N2 0.0384(14) 0.0388(15) 0.0372(15) -0.0013(12) 0.0068(12) -0.0050(12)
    N3 0.083(2) 0.062(2) 0.059(2) 0.0189(19) 0.0412(18) 0.0139(17)
    C1 0.0343(15) 0.0365(17) 0.0350(17) -0.0005(13) 0.0044(13) -0.0045(14)
    C2 0.0399(17) 0.0392(18) 0.0357(17) 0.0051(14) 0.0052(14) -0.0004(14)
    C3 0.058(2) 0.046(2) 0.0358(18) 0.0073(17) 0.0095(16) -0.0042(16)
    C4 0.056(2) 0.0372(18) 0.0403(19) 0.0041(16) -0.0072(16) -0.0082(15)
    C5 0.0401(17) 0.0379(18) 0.0461(19) -0.0026(14) -0.0036(15) 0.0010(15)
    C6 0.0347(16) 0.0437(19) 0.0440(19) -0.0029(14) 0.0059(14) -0.0044(15)
    C7 0.0359(16) 0.0411(18) 0.0384(17) -0.0021(14) 0.0066(14) -0.0043(15)
    C8 0.0318(15) 0.0353(16) 0.0315(16) -0.0006(12) 0.0007(12) -0.0019(13)
    C9 0.0348(16) 0.0408(17) 0.0294(16) -0.0005(13) 0.0057(13) 0.0017(14)
    C10 0.0394(16) 0.0372(17) 0.0363(17) -0.0053(14) 0.0058(14) 0.0014(14)
    C11 0.0398(16) 0.0340(17) 0.0338(17) 0.0032(13) -0.0032(13) -0.0038(13)
    C12 0.0407(17) 0.048(2) 0.0365(17) -0.0022(15) 0.0117(14) -0.0057(15)
    C13 0.0414(17) 0.0431(18) 0.0399(18) -0.0120(14) 0.0126(15) -0.0035(15)
    C14 0.0329(15) 0.0420(18) 0.0294(15) 0.0027(13) 0.0068(13) -0.0095(14)
    C15 0.0448(17) 0.0390(18) 0.0405(18) -0.0009(14) 0.0132(15) -0.0056(14)
    C16 0.067(2) 0.049(2) 0.058(2) 0.0105(19) 0.025(2) 0.0077(18)
    C17 0.096(3) 0.041(2) 0.076(3) 0.005(2) 0.048(3) -0.008(2)
    C18 0.140(5) 0.066(3) 0.094(3) 0.028(3) 0.065(3) 0.029(3)
_geom_special_details
;
 All esds (except the esd in the dihedral angle between two l.s. planes)
 are estimated using the full covariance matrix.  The cell esds are taken
 into account individually in the estimation of esds in distances, angles
 and torsion angles; correlations between esds in cell parameters are only
 used when they are defined by crystal symmetry.  An approximate (isotropic)
 treatment of cell esds is used for estimating esds involving l.s. planes.
;
loop_
    _geom_bond_atom_site_label_1
    _geom_bond_atom_site_label_2
    _geom_bond_site_symmetry_2
    _geom_bond_distance
    _geom_bond_publ_flag
    Br1 C5 . 1.898(3) n
    S1 O3 . 1.424(3) n
    S1 O2 . 1.429(3) n
    S1 N2 . 1.646(3) n
    S1 C11 . 1.760(3) n
    O1 C2 . 1.294(4) n
    O4 C14 . 1.350(3) n
    O4 N3 . 1.411(4) n
    N1 C7 . 1.302(4) n
    N1 C8 . 1.409(4) n
    N1 H1 . 0.80(3) n
    N2 C14 . 1.391(4) n
    N2 H2 . 0.75(4) n
    N3 C16 . 1.302(5) n
    C1 C6 . 1.406(4) n
    C1 C7 . 1.409(4) n
    C1 C2 . 1.429(4) n
    C2 C3 . 1.406(5) n
    C3 C4 . 1.368(5) n
    C3 H3 . 0.9300 n
    C4 C5 . 1.402(5) n
    C4 H4 . 0.9300 n
    C5 C6 . 1.355(5) n
    C6 H6 . 0.9300 n
    C7 H7 . 0.9300 n
    C8 C13 . 1.385(4) n
    C8 C9 . 1.389(4) n
    C9 C10 . 1.375(4) n
    C9 H9 . 0.9300 n
    C10 C11 . 1.395(4) n
    C10 H10 . 0.9300 n
    C11 C12 . 1.371(4) n
    C12 C13 . 1.376(5) n
    C12 H12 . 0.9300 n
    C13 H13 . 0.9300 n
    C14 C15 . 1.339(4) n
    C15 C16 . 1.410(5) n
    C15 C17 . 1.478(5) n
    C16 C18 . 1.504(6) n
    C17 H17A . 0.9600 n
    C17 H17B . 0.9600 n
    C17 H17C . 0.9600 n
    C18 H18A . 0.9600 n
    C18 H18B . 0.9600 n
    C18 H18C . 0.9600 n
loop_
    _geom_angle_atom_site_label_1
    _geom_angle_atom_site_label_2
    _geom_angle_atom_site_label_3
    _geom_angle_site_symmetry_1
    _geom_angle_site_symmetry_3
    _geom_angle
    _geom_angle_publ_flag
    O3 S1 O2 . . 120.84(18) n
    O3 S1 N2 . . 107.36(15) n
    O2 S1 N2 . . 104.87(16) n
    O3 S1 C11 . . 108.49(16) n
    O2 S1 C11 . . 108.95(16) n
    N2 S1 C11 . . 105.22(14) n
    C14 O4 N3 . . 107.1(2) n
    C7 N1 C8 . . 126.3(3) n
    C7 N1 H1 . . 114(3) n
    C8 N1 H1 . . 119(3) n
    C14 N2 S1 . . 119.4(2) n
    C14 N2 H2 . . 114(3) n
    S1 N2 H2 . . 108(3) n
    C16 N3 O4 . . 105.9(3) n
    C6 C1 C7 . . 119.0(3) n
    C6 C1 C2 . . 119.9(3) n
    C7 C1 C2 . . 121.0(3) n
    O1 C2 C3 . . 121.4(3) n
    O1 C2 C1 . . 121.2(3) n
    C3 C2 C1 . . 117.4(3) n
    C4 C3 C2 . . 121.5(3) n
    C4 C3 H3 . . 119.3 n
    C2 C3 H3 . . 119.3 n
    C3 C4 C5 . . 120.1(3) n
    C3 C4 H4 . . 120.0 n
    C5 C4 H4 . . 120.0 n
    C6 C5 C4 . . 120.7(3) n
    C6 C5 Br1 . . 120.2(3) n
    C4 C5 Br1 . . 119.0(3) n
    C5 C6 C1 . . 120.3(3) n
    C5 C6 H6 . . 119.8 n
    C1 C6 H6 . . 119.8 n
    N1 C7 C1 . . 122.4(3) n
    N1 C7 H7 . . 118.8 n
    C1 C7 H7 . . 118.8 n
    C13 C8 C9 . . 120.1(3) n
    C13 C8 N1 . . 123.3(3) n
    C9 C8 N1 . . 116.6(3) n
    C10 C9 C8 . . 120.4(3) n
    C10 C9 H9 . . 119.8 n
    C8 C9 H9 . . 119.8 n
    C9 C10 C11 . . 118.7(3) n
    C9 C10 H10 . . 120.7 n
    C11 C10 H10 . . 120.7 n
    C12 C11 C10 . . 121.1(3) n
    C12 C11 S1 . . 120.1(2) n
    C10 C11 S1 . . 118.7(2) n
    C11 C12 C13 . . 120.0(3) n
    C11 C12 H12 . . 120.0 n
    C13 C12 H12 . . 120.0 n
    C12 C13 C8 . . 119.7(3) n
    C12 C13 H13 . . 120.2 n
    C8 C13 H13 . . 120.2 n
    C15 C14 O4 . . 111.2(3) n
    C15 C14 N2 . . 132.6(3) n
    O4 C14 N2 . . 116.1(3) n
    C14 C15 C16 . . 103.8(3) n
    C14 C15 C17 . . 129.1(3) n
    C16 C15 C17 . . 127.2(3) n
    N3 C16 C15 . . 112.1(3) n
    N3 C16 C18 . . 122.1(3) n
    C15 C16 C18 . . 125.8(3) n
    C15 C17 H17A . . 109.5 n
    C15 C17 H17B . . 109.5 n
    H17A C17 H17B . . 109.5 n
    C15 C17 H17C . . 109.5 n
    H17A C17 H17C . . 109.5 n
    H17B C17 H17C . . 109.5 n
    C16 C18 H18A . . 109.5 n
    C16 C18 H18B . . 109.5 n
    H18A C18 H18B . . 109.5 n
    C16 C18 H18C . . 109.5 n
    H18A C18 H18C . . 109.5 n
    H18B C18 H18C . . 109.5 n
loop_
    _geom_torsion_atom_site_label_1
    _geom_torsion_atom_site_label_2
    _geom_torsion_atom_site_label_3
    _geom_torsion_atom_site_label_4
    _geom_torsion_site_symmetry_1
    _geom_torsion_site_symmetry_2
    _geom_torsion_site_symmetry_3
    _geom_torsion_site_symmetry_4
    _geom_torsion
    _geom_torsion_publ_flag
    O3 S1 N2 C14 . . . . 56.9(3) n
    O2 S1 N2 C14 . . . . -173.4(2) n
    C11 S1 N2 C14 . . . . -58.5(3) n
    C14 O4 N3 C16 . . . . 0.5(4) n
    C6 C1 C2 O1 . . . . -178.9(3) n
    C7 C1 C2 O1 . . . . -1.4(5) n
    C6 C1 C2 C3 . . . . 1.8(5) n
    C7 C1 C2 C3 . . . . 179.3(3) n
    O1 C2 C3 C4 . . . . 178.3(3) n
    C1 C2 C3 C4 . . . . -2.3(5) n
    C2 C3 C4 C5 . . . . 1.0(5) n
    C3 C4 C5 C6 . . . . 0.9(5) n
    C3 C4 C5 Br1 . . . . -177.9(3) n
    C4 C5 C6 C1 . . . . -1.4(5) n
    Br1 C5 C6 C1 . . . . 177.4(2) n
    C7 C1 C6 C5 . . . . -177.5(3) n
    C2 C1 C6 C5 . . . . 0.0(5) n
    C8 N1 C7 C1 . . . . -178.3(3) n
    C6 C1 C7 N1 . . . . 178.1(3) n
    C2 C1 C7 N1 . . . . 0.6(5) n
    C7 N1 C8 C13 . . . . 4.9(5) n
    C7 N1 C8 C9 . . . . -174.5(3) n
    C13 C8 C9 C10 . . . . 0.1(5) n
    N1 C8 C9 C10 . . . . 179.6(3) n
    C8 C9 C10 C11 . . . . -0.8(5) n
    C9 C10 C11 C12 . . . . 0.6(5) n
    C9 C10 C11 S1 . . . . 176.4(2) n
    O3 S1 C11 C12 . . . . -29.4(3) n
    O2 S1 C11 C12 . . . . -162.7(3) n
    N2 S1 C11 C12 . . . . 85.3(3) n
    O3 S1 C11 C10 . . . . 154.8(3) n
    O2 S1 C11 C10 . . . . 21.5(3) n
    N2 S1 C11 C10 . . . . -90.5(3) n
    C10 C11 C12 C13 . . . . 0.2(5) n
    S1 C11 C12 C13 . . . . -175.5(3) n
    C11 C12 C13 C8 . . . . -0.9(5) n
    C9 C8 C13 C12 . . . . 0.7(5) n
    N1 C8 C13 C12 . . . . -178.7(3) n
    N3 O4 C14 C15 . . . . -0.2(4) n
    N3 O4 C14 N2 . . . . -176.6(3) n
    S1 N2 C14 C15 . . . . 105.7(4) n
    S1 N2 C14 O4 . . . . -78.9(3) n
    O4 C14 C15 C16 . . . . -0.1(4) n
    N2 C14 C15 C16 . . . . 175.5(4) n
    O4 C14 C15 C17 . . . . 179.7(4) n
    N2 C14 C15 C17 . . . . -4.7(7) n
    O4 N3 C16 C15 . . . . -0.6(5) n
    O4 N3 C16 C18 . . . . -180.0(4) n
    C14 C15 C16 N3 . . . . 0.5(5) n
    C17 C15 C16 N3 . . . . -179.4(4) n
    C14 C15 C16 C18 . . . . 179.8(5) n
    C17 C15 C16 C18 . . . . 0.0(7) n
loop_
    _geom_hbond_atom_site_label_D
    _geom_hbond_atom_site_label_H
    _geom_hbond_atom_site_label_A
    _geom_hbond_site_symmetry_A
    _geom_hbond_distance_DH
    _geom_hbond_distance_HA
    _geom_hbond_distance_DA
    _geom_hbond_angle_DHA
    N1 H1 O1 1_555 0.80(3) 1.91(3) 2.577(4) 141(3)
    N2 H2 O1 3_666 0.75(3) 2.09 2.828(4) 171(4)
    C17 H17C O1 3_666 0.96 2.58 3.248(5) 126
    C7 H7 N3 2_546 0.93 2.53 3.420(4) 161
