# Supplementary material for: 4-Bromo-2-((E)-{4-[(3,4-dimethyl­isoxazol-5-yl)sulfamo­yl]phen­yl}iminio­meth­yl)phenolate
Source: Acta Crystallogr Sect E Struct Rep Online. 2008 Mar 14;64(Pt 4):o720. doi: 10.1107/S160053680800682X (PMC2960962; doi:10.1107/S160053680800682X)
Supplement: Supplementary file 2 [file e-64-0o720-Isup2.hkl]

#
# h,k,l, Fc-squared, Fo-squared, sigma(Fo-squared) and status flag
#
data_I
_shelx_title ' NH38_0m in P2(1)/n'
_shelx_refln_list_code          4
_shelx_F_calc_maximum      237.91
_exptl_crystal_F_000       912.00
_reflns_d_resolution_high  0.7396
 
loop_
 _symmetry_equiv_pos_as_xyz
 'x, y, z'
 '-x+1/2, y+1/2, -z+1/2'
 '-x, -y, -z'
 'x-1/2, -y-1/2, z-1/2'
 
_cell_length_a    15.3846
_cell_length_b     7.2235
_cell_length_c    16.5520
_cell_angle_alpha  90.000
_cell_angle_beta   93.201
_cell_angle_gamma  90.000
 
_shelx_F_squared_multiplier     1.000
 
loop_
 _refln_index_h
 _refln_index_k
 _refln_index_l
 _refln_F_squared_calc
 _refln_F_squared_meas
 _refln_F_squared_sigma
 _refln_observed_status
   2   0   0       38.56       26.08      3.02 o
   4   0   0    24414.62    25665.28    549.71 o
   6   0   0     2969.89     2926.68     64.90 o
   8   0   0     2494.29     2362.08     62.72 o
  10   0   0     3280.39     3221.54     85.46 o
  12   0   0     2740.51     2816.06     87.39 o
  14   0   0     2696.08     2804.00    100.40 o
  16   0   0      403.99      465.63     71.98 o
  18   0   0      175.81      150.10     38.87 o
  20   0   0       51.02      215.09     66.44 o
   1   1   0    11177.77    11260.77    171.66 o
   2   1   0        9.42       13.60      2.27 o
   3   1   0    14308.44    15786.70    278.94 o
   4   1   0     3744.39     3931.75     78.02 o
   5   1   0    16722.62    17659.43    288.12 o
   6   1   0      109.89       72.67      5.14 o
   7   1   0     1995.30     1927.56     37.15 o
   8   1   0        2.44       -5.80      6.27 o
   9   1   0     6456.66     6442.69    129.55 o
  10   1   0      185.39      208.43     10.60 o
  11   1   0      251.63      256.33     12.37 o
  12   1   0       56.85       45.01     11.72 o
  13   1   0     2308.61     2306.25     62.24 o
  14   1   0      139.88      141.47     17.62 o
  15   1   0       18.82      -15.59     16.78 o
  16   1   0       57.15       53.07     19.13 o
  17   1   0     1139.51     1133.11     39.79 o
  18   1   0       71.27       72.80     23.91 o
  19   1   0       91.47       81.50     34.11 o
  20   1   0       91.83      146.67     46.44 o
   0   2   0    15487.91    14907.60    408.69 o
   1   2   0     4996.77     5046.62     88.29 o
   2   2   0      389.16      336.12      9.73 o
   3   2   0     3447.16     3426.41     84.40 o
   4   2   0     6263.66     6297.17    159.83 o
   5   2   0       48.67       44.88      5.58 o
   6   2   0      455.28      485.17     13.20 o
   7   2   0     6337.95     6805.50    127.89 o
   8   2   0     2982.92     2694.14     53.03 o
   9   2   0      227.26      203.97     10.59 o
  10   2   0      537.40      517.72     16.69 o
  11   2   0     1018.15      977.30     26.24 o
  12   2   0     1328.17     1337.40     36.29 o
  13   2   0        1.53      -14.98     14.98 o
  14   2   0      542.52      554.60     24.96 o
  15   2   0      365.68      378.79     23.28 o
  16   2   0      149.21      133.97     21.75 o
  17   2   0        3.37      -13.92     20.70 o
  18   2   0      193.16      209.52     27.48 o
  19   2   0      158.15      178.42     42.53 o
  20   2   0       61.70       87.18     33.81 o
   1   3   0      988.45      845.48     19.79 o
   2   3   0     9639.58     8881.34    185.85 o
   3   3   0     3850.20     3449.57     74.02 o
   4   3   0        5.02        2.76      6.41 o
   5   3   0      649.78      470.08     19.32 o
   6   3   0     4670.06     4335.24    100.05 o
   7   3   0      811.97      809.85     21.29 o
   8   3   0      655.05      622.07     20.15 o
   9   3   0     1315.77     1347.02     38.60 o
  10   3   0      611.73      631.95     29.42 o
  11   3   0      104.64      127.45     13.41 o
  12   3   0        8.34      -13.17     13.17 o
  13   3   0      868.67      883.41     31.52 o
  14   3   0      498.52      508.70     25.20 o
  15   3   0       27.17       15.19     18.77 o
  16   3   0      171.35      163.30     22.35 o
  17   3   0      268.22      246.68     27.89 o
  18   3   0      123.96      163.13     42.45 o
  19   3   0       19.93      -29.80     31.26 o
   0   4   0     2446.02     2207.31     65.58 o
   1   4   0     3636.22     3500.57     75.88 o
   2   4   0      718.86      721.35     20.61 o
   3   4   0     6223.40     5905.19    125.53 o
   4   4   0      368.20      389.89     15.14 o
   5   4   0     1842.70     1662.35     52.78 o
   6   4   0        7.58        5.43      9.41 o
   7   4   0     1113.24     1046.73     30.50 o
   8   4   0      251.25      259.64     14.30 o
   9   4   0      153.01      148.21     14.97 o
  10   4   0        6.61       -3.72     14.00 o
  11   4   0      579.87      592.63     24.65 o
  12   4   0      103.74      117.65     24.19 o
  13   4   0        9.65        8.30     19.26 o
  14   4   0        6.26       -0.13     20.88 o
  15   4   0      511.64      527.89     36.70 o
  16   4   0       47.22       59.64     24.55 o
  17   4   0        2.06       29.98     29.27 o
  18   4   0        4.48       46.93     32.06 o
   1   5   0      218.41      211.71     11.73 o
   2   5   0     2799.96     2579.72     54.87 o
   3   5   0      392.76      350.18     15.17 o
   4   5   0     1042.60      939.61     29.26 o
   5   5   0      501.43      501.37     20.30 o
   6   5   0     1884.68     1768.49     51.65 o
   7   5   0        1.38      -13.76     13.76 o
   8   5   0      261.54      251.00     18.70 o
   9   5   0      800.88      836.74     30.04 o
  10   5   0      407.24      441.83     22.60 o
  11   5   0        0.55      -18.02     18.02 o
  12   5   0      334.74      311.57     25.08 o
  13   5   0       18.13       15.45     21.46 o
  14   5   0      227.11      251.59     34.74 o
  15   5   0        0.96       26.45     28.08 o
  16   5   0       31.33       41.10     30.21 o
  17   5   0        0.24      -31.37     31.37 o
   0   6   0      608.66      444.79     28.69 o
   1   6   0      804.67      725.96     29.65 o
   2   6   0       96.67      106.74     13.24 o
   3   6   0      397.62      338.54     17.00 o
   4   6   0      188.78      189.74     14.68 o
   5   6   0      175.73      206.27     16.68 o
   6   6   0       21.99      -13.54     14.06 o
   7   6   0      204.99      233.27     18.13 o
   8   6   0       97.70       63.57     18.08 o
   9   6   0      109.30      143.66     21.29 o
  10   6   0        7.62       11.74     20.37 o
  11   6   0      129.34      107.50     26.13 o
  12   6   0       59.96       71.08     26.57 o
  13   6   0       92.47      122.04     29.21 o
  14   6   0        3.85      -10.76     28.57 o
  15   6   0      127.85      127.03     34.86 o
  16   6   0        0.18      -32.05     32.05 o
   1   7   0      261.26      237.68     21.22 o
   2   7   0      445.61      442.88     24.83 o
   3   7   0        6.90      -16.56     16.56 o
   4   7   0       11.36       13.30     17.81 o
   5   7   0       11.50       -6.39     17.92 o
   6   7   0      257.59      317.76     36.76 o
   7   7   0       39.05       -0.10     21.73 o
   8   7   0       88.58       45.73     23.46 o
   9   7   0       39.43       18.69     26.54 o
  10   7   0      129.78      111.86     28.71 o
  11   7   0       96.02       85.55     29.19 o
  12   7   0        5.05       58.74     30.32 o
  13   7   0       45.47       68.73     32.01 o
  14   7   0       14.28       -1.89     32.36 o
   0   8   0        7.55       17.89     34.80 o
   1   8   0      133.88      154.97     24.86 o
   2   8   0       10.17       -5.30     28.70 o
   3   8   0       74.71       85.88     24.25 o
   4   8   0       63.59       77.99     29.28 o
   5   8   0       16.76       10.57     28.77 o
   6   8   0        2.60      -28.08     28.08 o
   7   8   0        6.59        5.35     30.15 o
   8   8   0      223.85      185.24     42.91 o
   9   8   0        8.74       -5.76     38.02 o
  10   8   0       26.76       35.51     38.89 o
  11   8   0       20.79       23.66     40.20 o
   1   9   0       20.03        8.01     36.85 o
   2   9   0       34.98       51.54     32.42 o
   3   9   0       18.38       -0.68     38.54 o
   4   9   0        2.08       77.80     33.82 o
   5   9   0        3.21       12.80     33.15 o
   6   9   0        0.86      -41.26     41.26 o
   7   9   0       53.08       49.51     45.17 o
   8   9   0       55.97      111.29     67.78 o
 -19   0   1       59.16       55.58     39.20 o
 -17   0   1       24.83      -31.85     31.85 o
 -15   0   1     1316.23     1395.49     59.96 o
 -13   0   1      732.36      747.44     32.88 o
 -11   0   1      796.04      745.34     26.55 o
  -9   0   1      213.02      232.65     11.93 o
  -7   0   1     5582.13     6429.09    151.26 o
  -5   0   1       32.28       38.43      8.19 o
  -3   0   1    27658.30    30582.95   1154.32 o
  -1   0   1       11.19       -9.66      9.66 o
   1   0   1      114.46        6.83      2.62 o
   3   0   1     3021.65     2868.95     54.90 o
   5   0   1    18926.95    18495.30    432.35 o
   7   0   1       39.37       33.63      7.51 o
   9   0   1     5525.27     5085.97    131.40 o
  11   0   1      600.38      622.82     24.19 o
  13   0   1     2745.34     2772.79     98.81 o
  15   0   1      190.76      217.90     55.25 o
  17   0   1      256.40      256.45     40.79 o
  19   0   1      144.16       77.59     60.95 o
 -20   1   1       58.45       99.63     35.27 o
 -19   1   1       17.19       13.19     24.21 o
 -18   1   1       58.50      100.97     26.27 o
 -17   1   1      100.06       73.79     20.39 o
 -16   1   1      133.29       86.74     19.00 o
 -15   1   1       46.58        9.03     16.89 o
 -14   1   1       72.39       87.18     16.42 o
 -13   1   1      902.45      834.36     29.12 o
 -12   1   1      270.92      264.80     14.17 o
 -11   1   1      364.20      402.30     17.32 o
 -10   1   1       86.63      108.14      9.40 o
  -9   1   1      708.48      649.82     17.47 o
  -8   1   1     2732.72     2749.93     68.35 o
  -7   1   1       16.83       18.89      4.18 o
  -6   1   1     2282.44     2334.54     42.89 o
  -5   1   1     1682.41     1813.77     31.12 o
  -4   1   1     2508.01     2708.25     46.77 o
  -3   1   1      271.90      348.03      7.45 o
  -2   1   1      838.95      902.26     16.63 o
  -1   1   1    14657.92    15269.32    416.90 o
   0   1   1      615.62      510.93      9.47 o
   1   1   1     3619.20     3675.24     59.22 o
   2   1   1       68.25       63.22      3.12 o
   3   1   1     2141.47     2074.80     37.43 o
   4   1   1    17162.60    17814.03    312.40 o
   5   1   1      244.51      244.46      8.77 o
   6   1   1      237.19      213.06      7.92 o
   7   1   1      305.82      266.89      9.03 o
   8   1   1     2446.13     2294.04     46.32 o
   9   1   1     1365.50     1244.75     29.17 o
  10   1   1      960.41      976.20     25.21 o
  11   1   1      983.84     1068.89     27.65 o
  12   1   1     1094.52     1091.83     28.87 o
  13   1   1       96.22       80.68     16.34 o
  14   1   1      423.32      421.81     22.43 o
  15   1   1       41.11       46.26     17.99 o
  16   1   1      149.69      198.09     21.69 o
  17   1   1       74.07      110.64     21.76 o
  18   1   1      342.54      336.38     37.71 o
  19   1   1       36.15       11.52     42.28 o
  20   1   1        4.67      -44.52     44.52 o
 -20   2   1        7.62      -31.46     31.46 o
 -19   2   1      204.48      217.83     28.68 o
 -18   2   1      205.19      211.07     37.75 o
 -17   2   1       87.59      104.26     21.49 o
 -16   2   1       25.73       22.21     18.77 o
 -15   2   1      353.76      367.36     22.53 o
 -14   2   1      471.12      460.28     23.94 o
 -13   2   1        4.49       14.92     14.85 o
 -12   2   1       57.79       47.32     14.21 o
 -11   2   1      534.50      598.94     20.24 o
 -10   2   1      286.31      257.42     11.77 o
  -9   2   1       46.51       25.19     12.62 o
  -8   2   1     5343.45     5900.06    127.03 o
  -7   2   1     2130.46     2264.91     52.22 o
  -6   2   1     9126.69     9839.96    228.60 o
  -5   2   1     1885.55     2238.51     66.14 o
  -4   2   1     1702.89     1843.01     61.72 o
  -3   2   1     4724.33     4870.12    109.02 o
  -2   2   1     3062.90     2942.62     62.44 o
  -1   2   1     1397.48     1362.49     28.36 o
   0   2   1     1195.91     1102.74     23.41 o
   1   2   1      370.29      359.78      9.53 o
   2   2   1       22.34       28.09      4.63 o
   3   2   1      433.19      524.67     13.53 o
   4   2   1      980.13     1021.93     28.43 o
   5   2   1     3925.80     3955.01     91.37 o
   6   2   1      886.44      820.75     20.50 o
   7   2   1      527.11      532.12     15.96 o
   8   2   1     1333.56     1306.72     30.44 o
   9   2   1     1853.79     1865.98     41.51 o
  10   2   1      469.90      459.79     15.96 o
  11   2   1      608.74      608.50     19.24 o
  12   2   1      980.65      921.00     26.54 o
  13   2   1      777.90      799.39     31.25 o
  14   2   1       13.40       -3.07     16.63 o
  15   2   1       97.62      103.30     19.57 o
  16   2   1      111.70       75.49     20.81 o
  17   2   1      263.10      313.89     28.45 o
  18   2   1       13.10       14.95     29.06 o
  19   2   1       29.30       14.96     31.26 o
  20   2   1       56.91       30.77     33.30 o
 -19   3   1       48.60       66.83     32.31 o
 -18   3   1       18.05       42.06     25.76 o
 -17   3   1        2.55      -15.41     21.08 o
 -16   3   1       12.39       -3.96     19.82 o
 -15   3   1      462.27      438.83     24.81 o
 -14   3   1      284.28      286.09     20.92 o
 -13   3   1      514.68      519.66     23.91 o
 -12   3   1       13.51       28.42     16.32 o
 -11   3   1      654.95      608.63     29.74 o
 -10   3   1        7.65        1.21     12.47 o
  -9   3   1     2410.34     2331.69     59.14 o
  -8   3   1      643.98      726.21     24.35 o
  -7   3   1      244.52      230.33     11.23 o
  -6   3   1        3.65        7.47      7.40 o
  -5   3   1     3645.27     3417.85     79.45 o
  -4   3   1     1327.40     1370.49     37.85 o
  -3   3   1     1925.90     1874.93     40.76 o
  -2   3   1      590.68      636.96     16.11 o
  -1   3   1     4626.55     4239.61     79.20 o
   0   3   1     2733.56     2758.25     52.45 o
   1   3   1       82.23      103.45      6.32 o
   2   3   1        4.89       -1.72      5.57 o
   3   3   1     1263.89     1021.82     25.04 o
   4   3   1      528.54      522.44     20.64 o
   5   3   1      174.51      195.51     11.68 o
   6   3   1       66.53       42.43      8.14 o
   7   3   1     4410.45     4196.33     86.03 o
   8   3   1     1417.16     1434.95     33.53 o
   9   3   1      543.24      559.59     18.05 o
  10   3   1       48.15       50.76     10.41 o
  11   3   1     2730.94     2755.85     64.84 o
  12   3   1     2746.57     2842.30     67.19 o
  13   3   1       64.91       72.33     17.44 o
  14   3   1      107.83       91.44     19.04 o
  15   3   1      200.00      184.52     21.69 o
  16   3   1      104.16      103.13     24.51 o
  17   3   1      106.61      107.78     31.17 o
  18   3   1        5.83      -29.94     29.94 o
  19   3   1      130.21      147.92     50.17 o
 -18   4   1      118.80       82.93     32.03 o
 -17   4   1       12.02       10.88     25.03 o
 -16   4   1       13.95       16.90     23.73 o
 -15   4   1        8.46       14.53     21.72 o
 -14   4   1      773.79      781.92     34.45 o
 -13   4   1       78.63       94.62     20.06 o
 -12   4   1       28.41       35.42     17.97 o
 -11   4   1        2.32      -14.33     14.33 o
 -10   4   1     2372.13     2333.04     69.82 o
  -9   4   1      543.53      475.62     21.70 o
  -8   4   1      126.24      133.62     12.06 o
  -7   4   1      131.44      120.65     11.27 o
  -6   4   1     1680.11     1623.83     41.83 o
  -5   4   1     1009.84      977.48     32.65 o
  -4   4   1        6.51       24.35      7.72 o
  -3   4   1      519.27      509.70     15.04 o
  -2   4   1     2316.07     1991.44     39.97 o
  -1   4   1      233.60      223.10      9.89 o
   0   4   1      368.92      316.60     11.48 o
   1   4   1      119.95      104.04      9.99 o
   2   4   1     2988.93     2848.75     62.69 o
   3   4   1      118.56       94.47      9.67 o
   4   4   1     2813.38     2630.09     58.70 o
   5   4   1       58.57       36.67      9.74 o
   6   4   1     2272.79     2082.92     49.12 o
   7   4   1      746.52      608.19     25.32 o
   8   4   1     1252.35     1107.16     31.08 o
   9   4   1      132.91      149.16     13.74 o
  10   4   1      803.85      806.68     26.63 o
  11   4   1      430.83      423.04     21.59 o
  12   4   1      513.54      534.54     31.25 o
  13   4   1       59.69       70.17     20.96 o
  14   4   1      118.09      148.04     23.28 o
  15   4   1      328.32      312.53     27.84 o
  16   4   1      255.30      252.16     32.07 o
  17   4   1      168.27      190.70     33.11 o
  18   4   1       20.86       67.45     32.92 o
 -17   5   1       97.74      133.23     33.35 o
 -16   5   1       51.03       66.63     30.25 o
 -15   5   1       72.86       77.14     24.99 o
 -14   5   1       96.31       93.24     23.45 o
 -13   5   1      441.87      472.09     28.91 o
 -12   5   1      246.47      233.72     33.24 o
 -11   5   1      167.52      159.11     20.61 o
 -10   5   1       20.99       21.15     15.69 o
  -9   5   1      302.81      341.74     20.26 o
  -8   5   1      829.06      811.23     33.85 o
  -7   5   1     1644.35     1678.63     45.23 o
  -6   5   1        5.54        3.22     10.71 o
  -5   5   1     1618.67     1557.92     42.27 o
  -4   5   1     1282.44     1169.56     31.03 o
  -3   5   1     2215.63     2032.88     47.65 o
  -2   5   1      287.81      258.98     12.50 o
  -1   5   1     5888.35     5374.71    108.24 o
   0   5   1       32.09       31.55      9.36 o
   1   5   1       43.07       37.85     12.32 o
   2   5   1     1467.12     1293.43     33.18 o
   3   5   1     3048.69     2744.06     62.12 o
   4   5   1       30.02       44.91     10.95 o
   5   5   1      175.02      189.47     14.08 o
   6   5   1     2801.23     2584.35     64.36 o
   7   5   1     2304.00     2186.41     62.07 o
   8   5   1       30.74       42.33     15.38 o
   9   5   1        2.63       -9.30     15.11 o
  10   5   1      566.58      525.84     24.41 o
  11   5   1     1862.10     1813.81     52.83 o
  12   5   1      294.14      296.68     25.14 o
  13   5   1       26.01       -4.12     25.08 o
  14   5   1       59.92       34.10     27.00 o
  15   5   1      241.39      258.46     32.90 o
  16   5   1       87.08       97.34     31.97 o
  17   5   1        1.86        4.31     32.35 o
 -16   6   1       26.64       65.45     43.31 o
 -15   6   1       15.54       24.15     36.79 o
 -14   6   1      448.14      501.27     63.60 o
 -13   6   1      222.99      195.44     30.18 o
 -12   6   1       11.08       28.14     25.49 o
 -11   6   1       99.22       60.32     24.75 o
 -10   6   1      262.17      252.87     23.88 o
  -9   6   1      869.77      880.23     32.81 o
  -8   6   1      294.55      269.84     21.23 o
  -7   6   1     1177.78     1149.57     44.95 o
  -6   6   1     2094.54     2153.65     56.82 o
  -5   6   1      172.62      163.23     16.10 o
  -4   6   1       21.84       25.86     13.82 o
  -3   6   1     2435.39     2333.41     55.43 o
  -2   6   1     2974.76     2727.20     63.21 o
  -1   6   1        0.73      -11.71     11.71 o
   0   6   1     1938.76     1806.23     48.46 o
   1   6   1     1816.93     1636.92     45.00 o
   2   6   1     2160.73     2073.41     54.27 o
   3   6   1      336.12      300.19     19.20 o
   4   6   1      885.40      833.88     31.03 o
   5   6   1       12.47       13.80     17.42 o
   6   6   1      860.15      821.84     35.65 o
   7   6   1      833.78      794.96     35.58 o
   8   6   1      438.56      439.38     27.93 o
   9   6   1        5.36       -6.04     19.32 o
  10   6   1      281.99      228.68     24.25 o
  11   6   1      262.44      265.80     29.26 o
  12   6   1      307.77      334.11     39.85 o
  13   6   1      210.10      190.43     30.80 o
  14   6   1      116.81      150.68     31.94 o
  15   6   1       65.41       38.89     31.89 o
  16   6   1       29.61       51.28     33.93 o
 -14   7   1      130.70      107.04     34.05 o
 -13   7   1      220.92      266.02     34.97 o
 -12   7   1      225.28      292.15     34.27 o
 -11   7   1       45.29       26.16     28.33 o
 -10   7   1        3.80       30.10     26.94 o
  -9   7   1      585.32      612.06     60.33 o
  -8   7   1      836.84      864.18     40.41 o
  -7   7   1       46.05       61.42     23.03 o
  -6   7   1       12.47        4.79     24.33 o
  -5   7   1      906.55      979.30     37.42 o
  -4   7   1     1211.75     1247.99     43.90 o
  -3   7   1       21.38       14.25     17.78 o
  -2   7   1        3.26        0.85     16.83 o
  -1   7   1       88.08       82.54     25.85 o
   0   7   1      665.99      631.85     28.52 o
   1   7   1      224.28      217.33     18.02 o
   2   7   1      375.39      334.63     22.82 o
   3   7   1     1030.01     1006.43     38.16 o
   4   7   1      119.66      123.13     19.39 o
   5   7   1       15.83       -2.19     17.80 o
   6   7   1      923.00      920.70     36.22 o
   7   7   1      275.98      322.20     27.95 o
   8   7   1        3.27      -11.02     22.57 o
   9   7   1       44.52       14.38     23.66 o
  10   7   1      308.10      371.24     34.15 o
  11   7   1      365.24      428.07     38.29 o
  12   7   1        5.55      -11.06     29.67 o
  13   7   1       83.47       78.23     32.34 o
  14   7   1      144.61      128.06     34.90 o
 -11   8   1       13.31       11.63     34.02 o
 -10   8   1       43.87       34.82     32.12 o
  -9   8   1      176.93      202.04     33.63 o
  -8   8   1      222.26      246.17     39.79 o
  -7   8   1      474.80      540.09     41.84 o
  -6   8   1       56.89       32.88     25.36 o
  -5   8   1      465.99      449.39     33.15 o
  -4   8   1      120.70       97.54     29.78 o
  -3   8   1      569.10      641.27     38.03 o
  -2   8   1      145.16      171.47     25.70 o
  -1   8   1      226.23      220.23     26.32 o
   0   8   1        0.71        9.97     22.71 o
   1   8   1      872.60      824.73     40.13 o
   2   8   1       83.85       91.42     25.24 o
   3   8   1       27.56       17.96     23.30 o
   4   8   1       45.34      -10.95     31.83 o
   5   8   1      893.77      959.72     52.07 o
   6   8   1      151.12      143.54     32.26 o
   7   8   1      188.27      181.32     38.87 o
   8   8   1       57.79       89.17     34.47 o
   9   8   1      162.78      215.26     58.76 o
  10   8   1       12.93       -3.52     38.57 o
  11   8   1       91.21      108.16     42.91 o
  -8   9   1      214.70      388.49     75.58 o
  -7   9   1        0.78      -25.63     43.70 o
  -6   9   1       47.80       69.34     43.82 o
  -5   9   1       33.88       15.70     43.83 o
  -4   9   1      599.28      662.41     47.79 o
  -3   9   1       51.59       49.10     32.45 o
  -2   9   1      180.37      113.84     33.92 o
  -1   9   1        0.28        1.49     31.00 o
   0   9   1      295.47      285.89     31.75 o
   1   9   1        2.03       -5.21     25.86 o
   2   9   1      367.64      389.30     39.64 o
   3   9   1        5.60       41.33     32.29 o
   4   9   1      116.97      169.51     35.71 o
   5   9   1        3.14      -32.31     32.31 o
   6   9   1      139.19      144.36     37.95 o
   7   9   1        4.71       30.14     44.77 o
 -20   0   2      159.21      183.41     70.12 o
 -18   0   2       19.01       35.88     46.08 o
 -16   0   2       27.08       66.75     30.04 o
 -14   0   2     3235.32     3208.74    111.00 o
 -12   0   2      699.77      684.11     30.05 o
 -10   0   2     1464.24     1393.10     40.84 o
  -8   0   2     4331.58     4996.74    149.72 o
  -6   0   2     1867.19     2098.59     82.61 o
  -4   0   2     1276.35     1167.53     43.61 o
  -2   0   2    43084.91    52537.18   2309.83 o
   0   0   2     1155.10     1240.80     59.28 o
   2   0   2      173.81      161.45      5.47 o
   4   0   2    15685.29    15998.91    319.83 o
   6   0   2    10764.55    11080.24    260.20 o
   8   0   2       85.59      100.90      9.67 o
  10   0   2     3507.70     3324.66     88.61 o
  12   0   2      510.52      500.37     22.75 o
  14   0   2      975.77     1070.61     64.21 o
  16   0   2       43.46       15.76     33.64 o
  18   0   2      167.18      165.91     62.53 o
  20   0   2       13.95      -37.42     64.55 o
 -20   1   2       46.60        1.89     28.11 o
 -19   1   2      467.22      479.11     30.35 o
 -18   1   2       33.71       67.77     22.20 o
 -17   1   2       99.95       94.79     19.81 o
 -16   1   2       57.71       68.49     18.15 o
 -15   1   2     1419.79     1429.17     42.96 o
 -14   1   2      168.95      145.02     20.31 o
 -13   1   2       54.96       55.65     14.29 o
 -12   1   2        7.12       -2.99     12.33 o
 -11   1   2     5445.43     5495.21    129.40 o
 -10   1   2     1129.52     1179.74     28.91 o
  -9   1   2       47.16       76.66      6.73 o
  -8   1   2      361.96      343.44     10.09 o
  -7   1   2     8501.05     8705.52    214.26 o
  -6   1   2        8.85       18.76      4.39 o
  -5   1   2      165.00      236.79      7.46 o
  -4   1   2     1532.36     1496.59     37.73 o
  -3   1   2    14443.36    14920.17    421.55 o
  -2   1   2     1719.63     1790.68     69.77 o
  -1   1   2     4882.56     4888.55    100.00 o
   0   1   2     4118.77     4145.88     76.86 o
   1   1   2      658.15      596.72     12.55 o
   2   1   2     1984.19     1737.78     33.13 o
   3   1   2    56599.71    56768.86    983.64 o
   4   1   2      619.96      672.41     14.65 o
   5   1   2     3022.19     2961.04     57.76 o
   6   1   2     5228.11     5531.30    106.15 o
   7   1   2     2964.70     2801.69     55.58 o
   8   1   2      236.09      307.38     10.96 o
   9   1   2     4149.97     4356.78     89.31 o
  10   1   2        3.31       -4.50      8.93 o
  11   1   2      140.50      154.57     13.87 o
  12   1   2       35.57       24.31     11.11 o
  13   1   2       76.35       60.68     14.19 o
  14   1   2       13.97      -10.69     16.52 o
  15   1   2      257.86      240.19     21.41 o
  16   1   2      130.92      119.31     21.15 o
  17   1   2      113.69      138.02     24.97 o
  18   1   2        1.04        9.90     44.43 o
  19   1   2       25.11      -15.60     43.32 o
  20   1   2        7.15       78.39     48.47 o
 -20   2   2       49.56       51.53     27.56 o
 -19   2   2        0.86       -2.70     22.56 o
 -18   2   2        8.32       18.19     21.30 o
 -17   2   2       13.70        5.08     19.53 o
 -16   2   2      635.43      669.29     28.60 o
 -15   2   2       37.03       40.15     17.13 o
 -14   2   2      578.02      620.89     25.19 o
 -13   2   2      376.44      378.76     20.86 o
 -12   2   2     1577.57     1528.90     42.77 o
 -11   2   2      675.35      691.93     21.86 o
 -10   2   2     3465.00     3464.66     94.15 o
  -9   2   2       39.02       28.37      9.00 o
  -8   2   2     3553.37     3676.56    101.41 o
  -7   2   2     2476.73     2953.10     86.34 o
  -6   2   2     5494.91     6210.63    116.41 o
  -5   2   2       98.70       80.97      5.40 o
  -4   2   2     3084.84     3043.89     85.18 o
  -3   2   2      230.28      262.21     12.27 o
  -2   2   2    19591.54    20289.34    427.38 o
  -1   2   2     3888.47     3779.46     75.05 o
   0   2   2      435.70      406.13     11.85 o
   1   2   2     1048.48      946.44     20.81 o
   2   2   2     6294.75     5995.46    117.81 o
   3   2   2     4432.64     4240.32     79.14 o
   4   2   2       10.18       15.78      5.69 o
   5   2   2      861.24      859.23     23.66 o
   6   2   2     8180.83     8059.25    161.27 o
   7   2   2     1486.59     1335.62     30.68 o
   8   2   2       32.65       35.69      8.25 o
   9   2   2       47.96       68.50      9.56 o
  10   2   2     1018.60      950.95     25.85 o
  11   2   2      152.50      155.27     12.48 o
  12   2   2       78.13       61.15     12.94 o
  13   2   2      209.93      214.42     16.99 o
  14   2   2      205.94      209.15     21.42 o
  15   2   2      152.55      146.70     20.76 o
  16   2   2       35.65       57.16     23.21 o
  17   2   2      216.89      244.95     31.70 o
  18   2   2       50.72       12.16     29.56 o
  19   2   2        2.70       -2.89     32.43 o
  20   2   2      119.39      151.14     56.49 o
 -19   3   2       50.63        2.12     28.81 o
 -18   3   2       90.75      103.06     26.92 o
 -17   3   2       28.06       19.90     20.88 o
 -16   3   2      222.09      249.79     22.35 o
 -15   3   2      539.27      570.48     26.60 o
 -14   3   2       88.14       93.35     17.53 o
 -13   3   2       13.73       -8.62     16.76 o
 -12   3   2       94.11       89.54     16.93 o
 -11   3   2     2256.91     2269.40     58.55 o
 -10   3   2     1433.21     1426.18     41.10 o
  -9   3   2       17.32       11.63      9.13 o
  -8   3   2      783.98      811.53     25.26 o
  -7   3   2     3313.26     3153.42     65.12 o
  -6   3   2      522.40      503.01     20.16 o
  -5   3   2      500.35      451.73     15.60 o
  -4   3   2     2788.56     2859.87     54.59 o
  -3   3   2     3345.14     3260.07     70.14 o
  -2   3   2     3651.71     3773.90     70.74 o
  -1   3   2       97.10       54.80      7.13 o
   0   3   2     5684.35     5232.50     97.17 o
   1   3   2     3464.77     3204.41     60.88 o
   2   3   2       94.83       93.05      8.08 o
   3   3   2     3459.77     3243.91     76.19 o
   4   3   2     6480.47     6075.93    139.62 o
   5   3   2     2827.20     2594.92     62.22 o
   6   3   2      109.81      110.77     10.51 o
   7   3   2     1081.33     1089.93     29.13 o
   8   3   2      644.57      682.30     21.57 o
   9   3   2       27.84       17.68     10.91 o
  10   3   2      223.37      201.00     14.24 o
  11   3   2     1008.73     1005.95     30.99 o
  12   3   2     1009.89     1025.31     32.11 o
  13   3   2      176.10      179.78     19.52 o
  14   3   2        0.76       15.51     18.47 o
  15   3   2      184.99      196.95     24.97 o
  16   3   2       78.47       91.56     28.14 o
  17   3   2       36.70       50.86     29.15 o
  18   3   2        0.19       -5.20     35.23 o
  19   3   2        3.67      -32.47     32.47 o
 -18   4   2       26.23       30.22     26.44 o
 -17   4   2      160.83      190.14     26.86 o
 -16   4   2        3.46        0.78     22.37 o
 -15   4   2       11.31       -9.74     25.41 o
 -14   4   2      401.37      365.33     25.75 o
 -13   4   2      316.08      311.55     24.19 o
 -12   4   2      290.10      310.55     21.99 o
 -11   4   2        0.41        3.96     15.93 o
 -10   4   2     1178.05     1172.40     35.95 o
  -9   4   2     3154.98     3216.86     73.36 o
  -8   4   2      557.42      603.74     23.71 o
  -7   4   2       69.82       90.71      9.95 o
  -6   4   2     3616.53     3769.94     85.04 o
  -5   4   2     4888.56     4998.67    119.64 o
  -4   4   2       55.13       47.87      8.03 o
  -3   4   2        1.83       -7.34      7.34 o
  -2   4   2     4058.21     3990.32     80.25 o
  -1   4   2     1648.74     1371.85     28.93 o
   0   4   2       77.10       60.80      7.78 o
   1   4   2        4.16        6.16      7.25 o
   2   4   2     1831.01     1632.57     38.23 o
   3   4   2     5406.59     4842.58     97.13 o
   4   4   2       17.46        8.28      7.93 o
   5   4   2     1556.80     1408.78     32.44 o
   6   4   2      803.27      760.42     22.87 o
   7   4   2     4249.91     3984.61     87.41 o
   8   4   2      124.15       96.45     13.81 o
   9   4   2      613.40      628.97     22.44 o
  10   4   2      176.13      217.12     18.68 o
  11   4   2     1168.60     1195.23     35.46 o
  12   4   2      429.91      396.40     23.01 o
  13   4   2      333.37      294.22     25.15 o
  14   4   2        1.51       -9.99     21.52 o
  15   4   2      373.74      403.63     36.45 o
  16   4   2       10.13       28.01     29.03 o
  17   4   2       92.75      138.02     33.01 o
  18   4   2       24.05        7.78     34.92 o
 -17   5   2       49.61       22.19     30.92 o
 -16   5   2       96.85      109.48     26.47 o
 -15   5   2       18.11       42.34     23.43 o
 -14   5   2      358.72      371.95     27.87 o
 -13   5   2      135.97      110.39     21.95 o
 -12   5   2      715.37      712.78     33.93 o
 -11   5   2      154.09      154.79     20.32 o
 -10   5   2     1183.23     1105.75     43.89 o
  -9   5   2       16.33       10.07     14.64 o
  -8   5   2      617.84      630.53     24.76 o
  -7   5   2       92.73      102.20     13.90 o
  -6   5   2      412.50      467.84     17.74 o
  -5   5   2      286.34      309.60     18.22 o
  -4   5   2      364.53      298.70     15.83 o
  -3   5   2        1.65       -8.91      8.91 o
  -2   5   2      521.00      497.05     17.34 o
  -1   5   2      212.31      190.03     11.55 o
   0   5   2     2248.97     2102.64     49.04 o
   1   5   2        0.41       -6.79      9.66 o
   2   5   2      988.37      928.17     26.49 o
   3   5   2      525.89      439.78     16.73 o
   4   5   2     2887.62     2643.60     60.44 o
   5   5   2        1.15        5.94     11.69 o
   6   5   2     1095.89     1031.91     33.92 o
   7   5   2      595.50      510.47     21.11 o
   8   5   2     1061.08     1070.42     37.62 o
   9   5   2      119.32       87.04     16.88 o
  10   5   2      576.90      526.46     24.80 o
  11   5   2       44.86       47.84     20.15 o
  12   5   2      889.66      947.37     44.19 o
  13   5   2        3.00       18.75     25.87 o
  14   5   2        3.05       10.08     27.35 o
  15   5   2        4.16        0.87     28.95 o
  16   5   2      499.83      549.54     41.22 o
  17   5   2        0.88       18.75     45.93 o
 -16   6   2       49.65       63.33     31.94 o
 -15   6   2        0.03        4.77     29.74 o
 -14   6   2        7.46      -26.91     26.91 o
 -13   6   2      856.99      936.63     46.33 o
 -12   6   2       90.18       76.20     22.62 o
 -11   6   2      146.05      149.65     24.62 o
 -10   6   2      452.96      424.74     27.03 o
  -9   6   2     1622.34     1624.81     53.76 o
  -8   6   2       82.33      101.16     17.70 o
  -7   6   2        5.64       10.08     23.88 o
  -6   6   2      251.06      306.29     18.98 o
  -5   6   2      316.99      327.56     20.55 o
  -4   6   2      526.46      558.00     35.04 o
  -3   6   2       98.72       78.20     15.12 o
  -2   6   2      119.14       74.65     13.58 o
  -1   6   2      811.35      776.09     24.89 o
   0   6   2      138.42      140.00     13.86 o
   1   6   2       30.11        1.34     14.74 o
   2   6   2      333.20      268.54     18.90 o
   3   6   2     1063.98      966.84     35.03 o
   4   6   2      476.91      503.54     26.25 o
   5   6   2      562.63      545.48     28.47 o
   6   6   2      307.89      277.99     23.21 o
   7   6   2     1033.85      988.83     41.45 o
   8   6   2       18.12        7.05     19.77 o
   9   6   2       57.36       54.59     21.37 o
  10   6   2      358.84      304.93     36.78 o
  11   6   2      463.79      473.57     34.53 o
  12   6   2        5.33       -3.30     26.24 o
  13   6   2       49.03       47.80     39.33 o
  14   6   2       35.40       78.02     31.14 o
  15   6   2      134.13      181.09     40.31 o
  16   6   2        0.76       28.91     34.49 o
 -14   7   2        1.93        3.34     32.06 o
 -13   7   2        3.31      -32.22     32.22 o
 -12   7   2       39.00       40.63     29.38 o
 -11   7   2        3.20      -27.08     27.08 o
 -10   7   2       32.76       -8.50     28.26 o
  -9   7   2      145.88      131.45     27.55 o
  -8   7   2       81.04       98.11     26.80 o
  -7   7   2       21.77      -10.99     21.77 o
  -6   7   2      506.92      546.35     31.85 o
  -5   7   2        5.29       12.55     20.79 o
  -4   7   2      522.89      537.21     27.40 o
  -3   7   2      361.57      341.67     23.46 o
  -2   7   2      949.93      945.45     35.84 o
  -1   7   2       15.37      -12.74     16.76 o
   0   7   2        6.74      -16.83     16.83 o
   1   7   2      751.82      814.06     32.68 o
   2   7   2       91.98      155.31     22.79 o
   3   7   2      647.42      644.14     29.13 o
   4   7   2      586.54      579.04     34.33 o
   5   7   2      992.66      939.78     40.61 o
   6   7   2      185.08      188.83     25.21 o
   7   7   2       10.96       -4.83     21.99 o
   8   7   2      405.32      360.00     29.97 o
   9   7   2      465.04      541.66     37.58 o
  10   7   2       37.60        7.43     27.55 o
  11   7   2      179.92      157.04     31.66 o
  12   7   2       11.55        2.51     29.91 o
  13   7   2       27.04       44.88     32.08 o
  14   7   2        1.73       75.56     42.19 o
 -11   8   2        8.92        5.42     45.53 o
 -10   8   2       36.73       10.10     31.31 o
  -9   8   2       28.91       60.99     30.72 o
  -8   8   2       21.61      -28.55     28.55 o
  -7   8   2       45.67       33.45     41.32 o
  -6   8   2       88.93       86.18     26.70 o
  -5   8   2        1.83      -23.83     23.83 o
  -4   8   2       38.36       45.73     24.85 o
  -3   8   2       29.67       14.90     27.99 o
  -2   8   2       41.43       40.89     25.14 o
  -1   8   2      122.13      120.06     25.19 o
   0   8   2      256.73      274.34     34.96 o
   1   8   2        0.05      -10.44     22.51 o
   2   8   2       35.02       19.87     23.53 o
   3   8   2       50.93       20.99     23.42 o
   4   8   2      166.54      168.43     26.83 o
   5   8   2        6.84        1.27     23.87 o
   6   8   2      336.56      351.33     37.61 o
   7   8   2      198.95      191.75     34.20 o
   8   8   2      283.99      326.68     50.57 o
   9   8   2        0.29       24.83     42.06 o
  10   8   2      170.68      169.81     42.71 o
  11   8   2       56.95       21.69     50.85 o
  -7   9   2        3.69      -15.76     57.05 o
  -6   9   2        7.97       18.36     43.69 o
  -5   9   2        6.22        4.33     41.80 o
  -4   9   2       12.66       16.60     32.89 o
  -3   9   2      160.38      188.66     58.41 o
  -2   9   2        4.88      -16.38     31.40 o
  -1   9   2       11.16       -7.66     31.26 o
   0   9   2        6.29       -3.65     30.58 o
   1   9   2       67.03       92.90     28.47 o
   2   9   2        1.36      -20.86     26.01 o
   3   9   2       30.76       27.74     38.76 o
   4   9   2        1.43      -32.04     32.04 o
   5   9   2      332.43      337.49     41.10 o
   6   9   2       89.27      100.24     36.19 o
   7   9   2        2.64      -43.04     43.04 o
 -19   0   3      421.64      305.53     42.88 o
 -17   0   3       43.60       49.04     30.59 o
 -15   0   3     1906.67     1895.01     71.95 o
 -13   0   3      570.30      606.38     28.14 o
 -11   0   3     2207.45     2100.16     70.74 o
  -9   0   3      366.42      406.53     27.63 o
  -7   0   3     2905.10     2796.97     86.16 o
  -5   0   3     5977.39     6519.38    291.75 o
  -3   0   3     4370.22     5344.44    337.42 o
  -1   0   3     9478.31    10753.83    421.47 o
   1   0   3     9094.84     9859.66    226.65 o
   3   0   3     4097.41     4488.33    104.04 o
   5   0   3     3069.23     2858.38     63.28 o
   7   0   3      464.09      441.08     15.71 o
   9   0   3     4188.20     3914.85     95.51 o
  11   0   3     4356.85     4046.58    121.46 o
  13   0   3     1255.68     1355.91     57.08 o
  15   0   3      588.50      633.99     57.23 o
  17   0   3       87.48      118.24     58.63 o
  19   0   3      175.43      190.29     66.80 o
 -20   1   3       16.49       -7.03     26.69 o
 -19   1   3       26.78      -19.74     21.96 o
 -18   1   3        9.64        1.75     20.71 o
 -17   1   3        1.11      -17.73     17.73 o
 -16   1   3      403.79      353.64     21.72 o
 -15   1   3       78.45       83.96     16.40 o
 -14   1   3       24.14        9.11     14.35 o
 -13   1   3      111.12      105.76     14.46 o
 -12   1   3      344.27      342.79     16.75 o
 -11   1   3      514.20      591.93     17.81 o
 -10   1   3     2008.04     2110.61     66.37 o
  -9   1   3      808.38      935.71     30.65 o
  -8   1   3      109.03      105.79      6.89 o
  -7   1   3      651.21      720.14     23.56 o
  -6   1   3     2774.18     2521.46     54.85 o
  -5   1   3      181.45      179.64      6.02 o
  -4   1   3     7994.03     8603.56    190.22 o
  -3   1   3       79.16       65.28      3.75 o
  -2   1   3    16046.04    18398.21    817.19 o
  -1   1   3       14.96       55.56      7.62 o
   0   1   3    22176.21    23113.99    424.70 o
   1   1   3     5448.69     5158.59     95.67 o
   2   1   3    34519.81    33341.96    692.68 o
   3   1   3    56244.43    57976.39   1004.64 o
   4   1   3     6652.82     7050.11    123.75 o
   5   1   3     1225.75     1227.20     26.09 o
   6   1   3     1530.39     1311.58     27.96 o
   7   1   3      702.48      645.57     17.06 o
   8   1   3      113.49      118.88      8.61 o
   9   1   3     2628.74     2635.19     53.65 o
  10   1   3     5561.09     5533.83    113.00 o
  11   1   3        2.28       -9.68     10.36 o
  12   1   3      476.07      479.31     18.25 o
  13   1   3      216.43      194.40     14.56 o
  14   1   3     2347.63     2390.83     64.74 o
  15   1   3        1.21       15.65     18.50 o
  16   1   3      371.30      409.89     28.60 o
  17   1   3      124.35       44.52     49.77 o
  18   1   3      583.54      712.54     61.97 o
  19   1   3        0.01       41.11     45.30 o
  20   1   3       12.38       47.65     49.95 o
 -20   2   3       53.13       55.26     24.07 o
 -19   2   3       46.42       45.87     22.38 o
 -18   2   3       76.13       56.99     21.04 o
 -17   2   3       38.73       28.53     19.31 o
 -16   2   3       72.21       72.29     18.36 o
 -15   2   3       44.67       49.86     16.57 o
 -14   2   3      157.63      185.54     21.03 o
 -13   2   3      272.01      248.39     16.93 o
 -12   2   3      236.56      267.21     16.29 o
 -11   2   3      117.41      114.40     12.62 o
 -10   2   3       64.40       95.14     11.65 o
  -9   2   3        5.10       11.83      7.11 o
  -8   2   3     3605.23     3788.84    110.97 o
  -7   2   3     2320.94     2444.40     78.69 o
  -6   2   3      315.87      373.25     13.47 o
  -5   2   3      645.58      751.35     17.70 o
  -4   2   3     2885.79     2988.88     77.89 o
  -3   2   3     9901.82    10248.35    203.06 o
  -2   2   3      638.36      710.49     29.14 o
  -1   2   3      123.05      158.56      6.27 o
   0   2   3     2852.83     2860.96     57.27 o
   1   2   3    19082.99    18142.39    377.71 o
   2   2   3      935.21      926.36     20.95 o
   3   2   3     2252.16     2092.32     40.51 o
   4   2   3     4034.54     3701.00     79.50 o
   5   2   3     5060.10     4826.14    111.40 o
   6   2   3       18.66       16.22      7.33 o
   7   2   3     6193.70     6019.98    122.05 o
   8   2   3     2690.73     2735.11     55.39 o
   9   2   3     1997.14     1938.90     43.54 o
  10   2   3      727.64      726.73     21.91 o
  11   2   3     2517.55     2508.72     55.68 o
  12   2   3      227.62      245.08     15.11 o
  13   2   3      256.26      287.60     18.30 o
  14   2   3       80.39       52.93     18.50 o
  15   2   3      970.37     1059.07     50.36 o
  16   2   3      223.94      290.61     51.60 o
  17   2   3      185.65      214.12     31.95 o
  18   2   3       35.88       80.95     31.61 o
  19   2   3      183.74      214.74     41.93 o
 -19   3   3       29.75       36.40     26.08 o
 -18   3   3       27.43       40.29     24.16 o
 -17   3   3      546.63      556.73     31.38 o
 -16   3   3       10.78       20.96     20.84 o
 -15   3   3        9.41       14.57     19.19 o
 -14   3   3       10.90       -1.15     17.67 o
 -13   3   3      508.77      518.08     25.44 o
 -12   3   3        4.99      -11.10     15.06 o
 -11   3   3       98.14      120.74     15.68 o
 -10   3   3       69.37       75.47     11.86 o
  -9   3   3     1376.15     1446.75     59.09 o
  -8   3   3        3.12        7.75      7.95 o
  -7   3   3      303.30      329.85     12.43 o
  -6   3   3       58.37       61.15      8.17 o
  -5   3   3     1345.87     1297.54     31.86 o
  -4   3   3      100.75      151.20      9.84 o
  -3   3   3     4543.01     4678.53     99.22 o
  -2   3   3    10637.10    11506.83    241.30 o
  -1   3   3     3960.33     4108.39     87.55 o
   0   3   3     2293.04     2381.40     52.28 o
   1   3   3      138.49      199.57      8.44 o
   2   3   3     4353.84     4478.85     89.37 o
   3   3   3     2868.07     2790.23     61.17 o
   4   3   3      766.54      697.41     19.91 o
   5   3   3     2750.06     2710.80     65.14 o
   6   3   3     1759.52     1593.06     41.11 o
   7   3   3      421.56      378.75     15.90 o
   8   3   3       24.75       24.20     10.41 o
   9   3   3     1385.44     1333.24     35.71 o
  10   3   3     1150.85     1104.58     32.25 o
  11   3   3      239.08      260.88     16.38 o
  12   3   3       51.84       56.03     13.49 o
  13   3   3      814.98      826.06     31.42 o
  14   3   3      525.26      528.15     31.19 o
  15   3   3       23.06        9.59     25.56 o
  16   3   3       27.91       22.63     27.46 o
  17   3   3      342.04      385.25     38.56 o
  18   3   3      216.51      223.54     35.36 o
  19   3   3        9.75      -37.93     37.93 o
 -18   4   3      158.66      144.43     27.13 o
 -17   4   3        5.98      -23.18     23.18 o
 -16   4   3      354.33      314.39     26.69 o
 -15   4   3        0.91      -14.27     20.14 o
 -14   4   3      208.20      244.79     38.18 o
 -13   4   3        7.44      -17.71     17.71 o
 -12   4   3      530.91      537.69     26.12 o
 -11   4   3      158.04      150.10     17.77 o
 -10   4   3      111.34      123.53     16.73 o
  -9   4   3      528.55      524.59     21.13 o
  -8   4   3     1744.20     1698.60     45.69 o
  -7   4   3      372.87      423.64     16.97 o
  -6   4   3       30.85       36.36      9.05 o
  -5   4   3       79.46       81.70      8.93 o
  -4   4   3     7344.08     7580.10    149.30 o
  -3   4   3       98.66      108.17      8.49 o
  -2   4   3     1601.94     1724.26     37.37 o
  -1   4   3      165.16      238.50     12.93 o
   0   4   3     3926.16     3533.89     71.52 o
   1   4   3      925.59      756.96     20.24 o
   2   4   3      210.42      225.12     14.70 o
   3   4   3       24.91       -3.59      8.25 o
   4   4   3     1421.29     1157.92     29.78 o
   5   4   3      852.10      891.16     25.37 o
   6   4   3       28.77       30.38     10.19 o
   7   4   3        4.06       -8.19     11.21 o
   8   4   3     1129.55     1091.45     33.25 o
   9   4   3      741.73      732.80     24.47 o
  10   4   3      157.31      168.03     15.54 o
  11   4   3       92.31      105.29     15.40 o
  12   4   3       68.18       95.27     18.36 o
  13   4   3      265.07      308.58     29.57 o
  14   4   3      352.02      340.06     32.33 o
  15   4   3      471.53      538.34     43.55 o
  16   4   3      233.05      280.59     41.90 o
  17   4   3       59.62       17.05     31.49 o
  18   4   3       83.37       83.89     34.43 o
 -17   5   3      183.44      161.26     32.79 o
 -16   5   3        6.69      -17.59     24.16 o
 -15   5   3       36.23       27.50     23.01 o
 -14   5   3        1.82      -20.64     20.64 o
 -13   5   3      171.95      206.47     23.12 o
 -12   5   3       11.40        3.11     18.85 o
 -11   5   3      413.68      417.74     24.83 o
 -10   5   3       20.38       38.04     17.31 o
  -9   5   3      384.61      414.57     20.93 o
  -8   5   3       16.70       33.17     14.28 o
  -7   5   3     1470.04     1543.83     42.28 o
  -6   5   3      375.89      344.41     22.17 o
  -5   5   3      920.27      975.21     32.86 o
  -4   5   3      336.19      324.93     14.06 o
  -3   5   3     2392.69     2363.63     58.77 o
  -2   5   3      164.13      183.26     14.44 o
  -1   5   3     1311.62     1302.01     36.15 o
   0   5   3       12.11        2.41      9.26 o
   1   5   3     1580.98     1414.31     35.61 o
   2   5   3        0.32        8.54     10.14 o
   3   5   3      457.29      476.88     17.65 o
   4   5   3     1666.17     1489.34     35.57 o
   5   5   3      862.79      827.21     26.04 o
   6   5   3     1827.94     1702.44     46.04 o
   7   5   3      228.36      190.21     14.55 o
   8   5   3        8.83       -4.33     13.96 o
   9   5   3     1602.56     1566.49     49.52 o
  10   5   3       14.80       25.22     16.70 o
  11   5   3       56.28       58.42     20.55 o
  12   5   3       62.89       77.71     22.51 o
  13   5   3      297.59      342.77     32.42 o
  14   5   3       57.41       54.59     31.13 o
  15   5   3      107.67      130.47     32.18 o
  16   5   3       63.24       95.11     33.20 o
  17   5   3      122.40      166.90     36.33 o
 -16   6   3      104.24      111.67     32.62 o
 -15   6   3       10.58       27.56     29.63 o
 -14   6   3       16.73       13.51     27.50 o
 -13   6   3      228.25      221.76     34.38 o
 -12   6   3       29.54       31.18     21.95 o
 -11   6   3      837.85      812.02     35.41 o
 -10   6   3       29.25       15.39     19.98 o
  -9   6   3      232.88      212.88     22.34 o
  -8   6   3      909.04      922.61     33.17 o
  -7   6   3        3.65        4.21     16.60 o
  -6   6   3       23.46       28.44     16.60 o
  -5   6   3       59.62       61.85     14.88 o
  -4   6   3     2395.24     2370.58     62.60 o
  -3   6   3      188.90      161.04     16.21 o
  -2   6   3       39.73       20.36     12.47 o
  -1   6   3     1704.49     1578.05     43.92 o
   0   6   3     2601.35     2566.13     64.82 o
   1   6   3       15.82        4.50     14.32 o
   2   6   3      196.62      187.11     17.54 o
   3   6   3      855.07      824.55     31.16 o
   4   6   3      897.84      812.41     30.73 o
   5   6   3      363.40      323.18     22.47 o
   6   6   3      201.07      194.74     28.81 o
   7   6   3        3.64       12.51     22.52 o
   8   6   3      603.18      620.19     32.48 o
   9   6   3      217.00      206.90     25.24 o
  10   6   3      273.34      234.48     25.06 o
  11   6   3      194.61      177.45     24.99 o
  12   6   3      463.94      440.70     35.74 o
  13   6   3      158.73      129.08     31.51 o
  14   6   3       56.66       39.26     31.30 o
  15   6   3       42.73       32.01     33.20 o
 -14   7   3      163.29      158.74     34.27 o
 -13   7   3       51.69        8.01     30.86 o
 -12   7   3       16.62      -27.96     27.96 o
 -11   7   3      159.37       92.37     31.32 o
 -10   7   3      276.92      292.54     31.81 o
  -9   7   3       71.18       90.88     31.86 o
  -8   7   3        4.10      -24.27     24.27 o
  -7   7   3      170.22      227.29     44.09 o
  -6   7   3      606.20      674.48     35.39 o
  -5   7   3       86.26       95.97     22.52 o
  -4   7   3       47.16       51.72     21.54 o
  -3   7   3      404.20      420.98     29.98 o
  -2   7   3      111.39      113.18     28.78 o
  -1   7   3      146.41      109.62     19.40 o
   0   7   3     1244.14     1286.22     50.28 o
   1   7   3     1157.47     1095.67     61.68 o
   2   7   3      214.92      208.45     23.50 o
   3   7   3      110.07      134.81     26.20 o
   4   7   3      666.02      697.96     51.09 o
   5   7   3      170.02      196.45     29.77 o
   6   7   3       15.08      -21.15     21.15 o
   7   7   3      114.70      131.01     24.21 o
   8   7   3       78.12       76.71     24.62 o
   9   7   3      152.64      151.99     26.77 o
  10   7   3        9.26      -35.95     35.95 o
  11   7   3       55.71       81.80     36.99 o
  12   7   3       11.60        7.24     37.52 o
  13   7   3       26.10       51.87     40.08 o
  14   7   3       12.77      -39.31     61.80 o
 -11   8   3       94.06      100.61     33.52 o
 -10   8   3       66.16      103.42     32.15 o
  -9   8   3      213.07      220.86     33.98 o
  -8   8   3       76.02      120.48     43.14 o
  -7   8   3      151.87      217.45     34.16 o
  -6   8   3       26.17       61.60     30.41 o
  -5   8   3      120.00       72.45     26.22 o
  -4   8   3      108.22      119.77     26.38 o
  -3   8   3       90.28      136.85     26.04 o
  -2   8   3        0.02       -5.93     23.17 o
  -1   8   3      612.97      670.94     39.54 o
   0   8   3      110.54       60.53     26.01 o
   1   8   3        9.38       39.54     23.67 o
   2   8   3       49.17       22.95     23.24 o
   3   8   3      511.59      501.57     33.75 o
   4   8   3       11.80       13.70     23.87 o
   5   8   3       33.53       18.11     24.38 o
   6   8   3        6.13       26.04     35.98 o
   7   8   3       64.14       73.13     31.69 o
   8   8   3        6.34      -27.43     35.86 o
   9   8   3        1.12       20.56     33.21 o
  10   8   3       12.05      -23.10     43.56 o
  11   8   3       33.25       55.18     59.00 o
  -7   9   3        2.40      -13.96     44.50 o
  -6   9   3      242.35      333.78     73.44 o
  -5   9   3       76.41      116.91     45.12 o
  -4   9   3       32.10       68.11     42.32 o
  -3   9   3        0.16      -38.44     38.44 o
  -2   9   3      353.48      398.38     40.80 o
  -1   9   3       11.83      -15.70     31.17 o
   0   9   3       54.06       45.30     32.66 o
   1   9   3        1.77       37.48     31.96 o
   2   9   3      142.82      139.67     34.87 o
   3   9   3        9.56      -21.80     27.38 o
   4   9   3      224.26      253.28     38.07 o
   5   9   3        1.57        9.06     35.02 o
   6   9   3       83.95      112.75     36.69 o
   7   9   3        0.44       -7.34     35.26 o
 -20   0   4       33.58      -26.07     36.05 o
 -18   0   4       63.72       91.78     33.27 o
 -16   0   4     1431.97     1377.62     57.70 o
 -14   0   4     1576.65     1514.61     58.30 o
 -12   0   4      535.28      592.90     26.30 o
 -10   0   4     5948.31     6086.21    209.00 o
  -8   0   4     1293.02     1432.39     70.30 o
  -6   0   4     9139.05     9419.96    594.02 o
  -4   0   4     9849.97    11907.97    527.48 o
  -2   0   4     8825.33    11358.12    501.75 o
   0   0   4    16926.11    19482.42    491.83 o
   2   0   4    14926.65    15721.85    386.90 o
   4   0   4    14100.91    14819.42    339.90 o
   6   0   4      495.90      539.51     19.63 o
   8   0   4     1478.75     1378.05     41.35 o
  10   0   4       69.39       65.07     13.42 o
  12   0   4     1761.02     1735.97     67.95 o
  14   0   4      841.39      800.11     53.66 o
  16   0   4      363.50      399.34     67.96 o
  18   0   4       22.00       13.23     59.73 o
  20   0   4       49.88       -8.78     70.76 o
 -20   1   4        6.04      -23.17     23.17 o
 -19   1   4      142.78      130.77     23.20 o
 -18   1   4       29.75       15.55     20.00 o
 -17   1   4      434.15      449.70     24.06 o
 -16   1   4       25.54       33.37     16.48 o
 -15   1   4      785.04      818.74     30.62 o
 -14   1   4      144.80      150.99     15.44 o
 -13   1   4      727.50      708.20     24.99 o
 -12   1   4      763.03      731.49     26.38 o
 -11   1   4      294.82      360.06     15.93 o
 -10   1   4       64.26       56.20      8.26 o
  -9   1   4     2865.54     2934.55     60.13 o
  -8   1   4      286.97      281.98     11.91 o
  -7   1   4       23.29       30.16      8.15 o
  -6   1   4      114.15      118.96      6.68 o
  -5   1   4    19549.88    21014.86    461.32 o
  -4   1   4    10196.61    11825.07    325.51 o
  -3   1   4      103.59      157.11      9.71 o
  -2   1   4      214.51      311.82     15.11 o
  -1   1   4     5543.79     5916.06    147.40 o
   0   1   4     1684.95     1719.53     30.14 o
   1   1   4     6533.70     6726.23    124.51 o
   2   1   4      333.07      369.52     10.55 o
   3   1   4    19132.01    19232.06    352.55 o
   4   1   4      259.73      234.27      7.73 o
   5   1   4      244.24      230.79      7.68 o
   6   1   4      101.48       90.88      7.21 o
   7   1   4     5915.30     5936.69    114.55 o
   8   1   4      523.95      461.28     14.25 o
   9   1   4      141.77      168.43     10.55 o
  10   1   4     1027.47     1016.08     25.90 o
  11   1   4      240.15      270.64     14.39 o
  12   1   4      319.27      270.08     15.56 o
  13   1   4       11.07        5.91     14.41 o
  14   1   4       59.46       52.67     18.21 o
  15   1   4      215.36      229.78     29.12 o
  16   1   4       32.11       24.87     29.92 o
  17   1   4       25.90       55.12     42.50 o
  18   1   4        0.70      -30.02     65.49 o
  19   1   4       69.59       56.41     90.33 o
  20   1   4        8.53      -30.65     48.59 o
 -20   2   4        2.37       -0.33     22.56 o
 -19   2   4       23.91        5.48     21.16 o
 -18   2   4      413.91      384.14     27.32 o
 -17   2   4       99.98      101.07     19.44 o
 -16   2   4      174.41      195.87     19.32 o
 -15   2   4      251.49      246.47     18.83 o
 -14   2   4      372.91      372.70     19.61 o
 -13   2   4      207.64      188.95     18.41 o
 -12   2   4      214.82      238.12     15.41 o
 -11   2   4      659.27      635.58     22.20 o
 -10   2   4      656.32      685.60     29.84 o
  -9   2   4      438.86      455.65     13.95 o
  -8   2   4     1525.35     1515.91     38.13 o
  -7   2   4     1886.42     1948.89     39.21 o
  -6   2   4     2348.91     2455.44     69.77 o
  -5   2   4      748.50      769.11     29.38 o
  -4   2   4     2939.08     2865.89    113.17 o
  -3   2   4     1030.50      808.62     30.95 o
  -2   2   4       45.34       41.21      4.41 o
  -1   2   4      122.04      104.38      5.64 o
   0   2   4      101.23       52.51      6.35 o
   1   2   4     7119.49     6903.56    135.52 o
   2   2   4      597.58      557.02     15.77 o
   3   2   4     2208.66     2235.75     46.06 o
   4   2   4       99.14       81.79      6.92 o
   5   2   4     3193.85     2704.60     59.60 o
   6   2   4       28.38       18.22      7.89 o
   7   2   4     1967.65     2079.10     45.48 o
   8   2   4       21.24        8.54      8.45 o
   9   2   4      913.09      866.76     23.28 o
  10   2   4      396.63      397.77     16.28 o
  11   2   4        5.19       -8.33     11.60 o
  12   2   4       51.58       74.28     13.20 o
  13   2   4      579.53      594.21     21.93 o
  14   2   4      117.55      127.41     22.01 o
  15   2   4      186.76      163.15     51.09 o
  16   2   4       24.16       41.27     27.44 o
  17   2   4      153.05      162.23     39.50 o
  18   2   4        4.92       24.48     36.08 o
  19   2   4       18.42       38.42     48.30 o
 -19   3   4       10.47       14.17     24.90 o
 -18   3   4        0.60        7.93     22.92 o
 -17   3   4      257.70      245.51     24.76 o
 -16   3   4      312.58      311.26     24.64 o
 -15   3   4       20.20       -0.04     22.47 o
 -14   3   4       77.31       74.73     18.09 o
 -13   3   4      536.64      564.06     25.47 o
 -12   3   4     1444.90     1387.50     44.13 o
 -11   3   4      129.25      121.96     15.21 o
 -10   3   4      435.20      453.20     22.50 o
  -9   3   4     1463.62     1525.96     62.42 o
  -8   3   4     2216.78     2356.56     74.67 o
  -7   3   4       13.61        2.53      7.78 o
  -6   3   4        3.51       -0.77      5.96 o
  -5   3   4       29.30       14.02      9.01 o
  -4   3   4     8566.97     9793.83    220.57 o
  -3   3   4     1402.45     1440.01     33.47 o
  -2   3   4     1305.59     1272.96     30.10 o
  -1   3   4     1572.47     1888.12     46.03 o
   0   3   4     7377.32     7174.80    141.22 o
   1   3   4     3311.83     3541.15     76.31 o
   2   3   4     3718.78     3573.08     72.12 o
   3   3   4      166.32      170.64      9.49 o
   4   3   4     1672.29     1605.30     37.62 o
   5   3   4       54.85       41.56      8.53 o
   6   3   4     3999.90     3839.40     90.90 o
   7   3   4      585.51      593.98     23.21 o
   8   3   4     1447.19     1278.71     34.18 o
   9   3   4      271.96      275.83     15.41 o
  10   3   4     1842.13     1696.64     43.83 o
  11   3   4       44.34       66.96     14.89 o
  12   3   4      238.09      267.68     20.81 o
  13   3   4      146.50      121.46     19.08 o
  14   3   4      206.15      219.54     28.42 o
  15   3   4       30.42      -25.70     25.70 o
  16   3   4        6.52        4.41     28.19 o
  17   3   4       11.52        9.69     30.30 o
  18   3   4      206.20      227.61     42.42 o
  19   3   4       25.60       56.17     45.91 o
 -18   4   4        0.28      -19.65     24.28 o
 -17   4   4      103.35       88.10     23.94 o
 -16   4   4       70.98       69.42     22.22 o
 -15   4   4       51.94       50.78     20.72 o
 -14   4   4       56.30       40.54     19.24 o
 -13   4   4      222.81      256.40     21.38 o
 -12   4   4      503.13      477.56     30.31 o
 -11   4   4      666.80      697.37     28.75 o
 -10   4   4       21.71       -3.16     14.86 o
  -9   4   4      337.10      370.11     17.95 o
  -8   4   4      833.37      861.80     28.28 o
  -7   4   4     1667.28     1715.86     48.78 o
  -6   4   4      134.94      145.96      9.79 o
  -5   4   4     2813.34     3134.45     61.74 o
  -4   4   4        4.89       -3.21      7.79 o
  -3   4   4     2478.04     2457.81     51.47 o
  -2   4   4      404.87      427.05     18.03 o
  -1   4   4     1124.36     1149.36     27.92 o
   0   4   4       61.82       55.44     10.89 o
   1   4   4     6192.04     6018.18    128.49 o
   2   4   4      194.68      192.90     11.10 o
   3   4   4      163.88      147.05     11.54 o
   4   4   4       17.27       -6.45     10.45 o
   5   4   4     3323.38     3065.91     74.28 o
   6   4   4        3.01      -10.66     10.66 o
   7   4   4       33.25       30.90     12.07 o
   8   4   4       27.06       15.70     12.80 o
   9   4   4     3708.54     3573.32     82.44 o
  10   4   4      181.29      171.26     16.12 o
  11   4   4        9.30       -2.23     14.40 o
  12   4   4       60.41       14.02     20.31 o
  13   4   4     1176.51     1183.98     45.13 o
  14   4   4        3.68      -25.75     25.75 o
  15   4   4        0.97       -3.93     27.71 o
  16   4   4       14.04       12.73     29.75 o
  17   4   4       71.19      133.54     33.91 o
  18   4   4        8.44      -25.30     38.79 o
 -17   5   4       39.55       20.32     25.20 o
 -16   5   4      114.26       76.29     24.84 o
 -15   5   4       10.51        0.54     22.08 o
 -14   5   4       10.33        9.75     20.88 o
 -13   5   4       53.38       48.67     20.42 o
 -12   5   4      974.81      968.74     39.64 o
 -11   5   4       65.36       56.15     18.90 o
 -10   5   4        0.66       20.68     17.07 o
  -9   5   4        1.57       19.09     16.11 o
  -8   5   4     1182.53     1230.28     37.85 o
  -7   5   4     2493.99     2513.14     83.53 o
  -6   5   4      403.38      422.92     17.02 o
  -5   5   4        5.64        4.55     10.32 o
  -4   5   4     1268.03     1300.97     31.88 o
  -3   5   4      291.75      292.95     13.64 o
  -2   5   4      291.51      245.51     18.33 o
  -1   5   4      119.56      110.41     11.16 o
   0   5   4     1496.53     1451.33     36.64 o
   1   5   4      257.51      275.04     12.55 o
   2   5   4      828.29      789.26     24.56 o
   3   5   4       12.32       -1.91     12.47 o
   4   5   4     3026.57     2743.46     67.97 o
   5   5   4        0.33      -14.84     14.84 o
   6   5   4       31.08       38.23     14.35 o
   7   5   4       32.29       43.89     15.44 o
   8   5   4      355.06      371.77     28.31 o
   9   5   4       63.96       60.40     16.92 o
  10   5   4      602.62      566.81     37.27 o
  11   5   4       69.69       70.70     21.69 o
  12   5   4      125.23      122.03     23.79 o
  13   5   4       58.49       82.67     28.41 o
  14   5   4      236.02      228.93     32.76 o
  15   5   4      103.42      103.55     32.21 o
  16   5   4       71.10       88.44     38.66 o
  17   5   4       47.86      -10.85     34.40 o
 -16   6   4       44.47       32.57     31.16 o
 -15   6   4      130.10      149.29     46.17 o
 -14   6   4        1.93      -10.73     23.38 o
 -13   6   4      286.84      304.79     27.10 o
 -12   6   4      163.91      166.38     25.28 o
 -11   6   4       83.91       94.54     21.83 o
 -10   6   4       21.01       -1.60     19.51 o
  -9   6   4      102.25      170.56     29.45 o
  -8   6   4      205.21      170.80     20.83 o
  -7   6   4      210.21      203.34     25.91 o
  -6   6   4       33.35       36.94     24.58 o
  -5   6   4      268.85      301.49     21.02 o
  -4   6   4      278.01      280.81     19.66 o
  -3   6   4      892.94      880.15     32.47 o
  -2   6   4      258.78      286.15     25.65 o
  -1   6   4       36.92       25.02     15.49 o
   0   6   4      253.66      214.30     16.54 o
   1   6   4      730.16      682.02     27.40 o
   2   6   4     1873.00     1721.44     68.71 o
   3   6   4      283.69      289.63     19.80 o
   4   6   4       52.55       62.63     16.37 o
   5   6   4      644.39      658.34     27.92 o
   6   6   4      442.72      410.80     26.63 o
   7   6   4      207.22      238.29     24.61 o
   8   6   4      557.16      557.80     40.80 o
   9   6   4      608.84      625.98     34.20 o
  10   6   4      253.08      277.25     40.61 o
  11   6   4        1.63      -22.69     22.69 o
  12   6   4      192.71      221.27     32.02 o
  13   6   4      226.08      264.90     34.39 o
  14   6   4       16.76       25.04     38.78 o
  15   6   4       17.09       50.93     40.38 o
 -14   7   4        5.76       -8.19     34.08 o
 -13   7   4       26.33       23.37     31.09 o
 -12   7   4       16.17        0.81     28.48 o
 -11   7   4      208.93      173.26     30.41 o
 -10   7   4       84.20       98.37     28.05 o
  -9   7   4       58.39       19.17     25.27 o
  -8   7   4      225.36      248.46     29.12 o
  -7   7   4      297.95      302.02     44.32 o
  -6   7   4      147.13      113.90     23.91 o
  -5   7   4      132.82      147.13     24.11 o
  -4   7   4      483.42      507.10     30.75 o
  -3   7   4      446.68      488.64     37.81 o
  -2   7   4      542.82      523.26     29.70 o
  -1   7   4       41.17       30.42     20.52 o
   0   7   4      179.25      197.65     23.09 o
   1   7   4      480.40      508.38     36.83 o
   2   7   4        4.66       28.62     35.93 o
   3   7   4     1442.71     1424.20     63.10 o
   4   7   4      519.90      484.90     35.65 o
   5   7   4       26.67        4.73     25.67 o
   6   7   4      174.03      131.91     28.56 o
   7   7   4      704.52      691.44     53.06 o
   8   7   4      537.27      532.37     73.68 o
   9   7   4      108.16      119.01     31.59 o
  10   7   4       39.01       31.43     35.01 o
  11   7   4      321.68      272.66     42.54 o
  12   7   4      148.59      181.96     42.37 o
  13   7   4       14.15      -14.04     39.79 o
 -11   8   4       49.85       79.54     32.52 o
 -10   8   4      156.79      124.44     36.85 o
  -9   8   4        6.41      -22.80     29.58 o
  -8   8   4        3.53       -2.15     29.09 o
  -7   8   4       56.61        0.14     29.92 o
  -6   8   4      768.33      877.66     50.45 o
  -5   8   4        8.46       42.89     29.80 o
  -4   8   4       14.41       26.48     25.08 o
  -3   8   4      185.87      157.37     26.99 o
  -2   8   4      422.41      472.49     32.71 o
  -1   8   4        0.32       28.07     27.89 o
   0   8   4        2.14      -22.14     23.83 o
   1   8   4      391.84      429.06     31.78 o
   2   8   4      178.45      250.03     35.16 o
   3   8   4       16.10       18.93     28.28 o
   4   8   4      407.44      418.10     37.69 o
   5   8   4      429.01      580.63     42.31 o
   6   8   4      626.29      666.12     45.72 o
   7   8   4       11.73        2.16     30.57 o
   8   8   4      380.86      452.51     47.86 o
   9   8   4       63.05       62.27     34.52 o
  10   8   4      138.23      140.34     47.95 o
  11   8   4       34.55        5.46     42.73 o
  -7   9   4      108.86      135.55     48.75 o
  -6   9   4       24.86       -1.70     43.50 o
  -5   9   4      120.79      212.85     48.01 o
  -4   9   4       36.37       46.18     56.96 o
  -3   9   4       73.09       42.71     50.34 o
  -2   9   4       12.81       17.73     32.56 o
  -1   9   4      135.40      114.67     34.61 o
   0   9   4       28.40       51.40     35.33 o
   1   9   4      372.92      407.35     59.52 o
   2   9   4       34.16       60.40     33.04 o
   3   9   4      206.13      237.77     36.99 o
   4   9   4      138.82      174.44     36.78 o
   5   9   4       17.99       28.13     39.13 o
   6   9   4        1.82       10.72     35.32 o
 -19   0   5      115.78       47.73     45.77 o
 -17   0   5      132.34       77.07     29.50 o
 -15   0   5      614.62      589.46     31.48 o
 -13   0   5     1904.75     1831.30     65.28 o
 -11   0   5     1517.86     1488.77     45.12 o
  -9   0   5     2360.62     2214.91    154.16 o
  -7   0   5     1039.93     1324.01    100.32 o
  -5   0   5     5509.28     6074.16    273.07 o
  -3   0   5     1108.96     1596.45     76.89 o
  -1   0   5    43066.74    46619.51   1176.39 o
   1   0   5     2766.18     3097.60     80.13 o
   3   0   5    31847.15    31786.84    873.72 o
   5   0   5     3088.16     2977.25     71.04 o
   7   0   5     7224.54     7366.63    213.11 o
   9   0   5     3681.86     3411.41    116.67 o
  11   0   5      496.32      505.54     30.18 o
  13   0   5      698.18      782.41     40.41 o
  15   0   5       62.47       15.48     51.38 o
  17   0   5      407.71      371.49     71.68 o
  19   0   5       31.25        2.74     68.81 o
 -20   1   5        3.88       -7.94     22.40 o
 -19   1   5       56.61       54.28     21.33 o
 -18   1   5       30.07       22.97     19.16 o
 -17   1   5        0.27        3.10     19.99 o
 -16   1   5       90.73       93.45     16.66 o
 -15   1   5       14.72        4.39     14.22 o
 -14   1   5      179.36      157.55     17.99 o
 -13   1   5      453.03      468.45     19.04 o
 -12   1   5     1534.11     1488.34     44.00 o
 -11   1   5      635.99      663.06     18.47 o
 -10   1   5     4682.63     4857.57     97.82 o
  -9   1   5      676.62      691.55     22.99 o
  -8   1   5       34.85       27.44      6.61 o
  -7   1   5     1304.27     1546.72     46.80 o
  -6   1   5     5483.43     5454.46    183.81 o
  -5   1   5     1674.94     1779.11     96.88 o
  -4   1   5     1771.35     1823.30     75.14 o
  -3   1   5      100.31      108.05      5.99 o
  -2   1   5      210.36      204.59      6.57 o
  -1   1   5      212.12      271.86      7.32 o
   0   1   5     6777.24     6719.29    126.06 o
   1   1   5     3302.92     3199.27     57.41 o
   2   1   5     2320.42     2280.14     41.84 o
   3   1   5      113.86      152.88      6.88 o
   4   1   5     7712.52     7375.01    129.68 o
   5   1   5        9.45        6.48      5.27 o
   6   1   5     6650.66     6601.69    126.81 o
   7   1   5        5.00       -7.00      7.19 o
   8   1   5     7759.59     7455.50    143.69 o
   9   1   5       71.02       77.78      9.80 o
  10   1   5        2.87       -9.64      9.64 o
  11   1   5      163.28      155.68     13.28 o
  12   1   5     1863.05     1903.53     45.40 o
  13   1   5       84.57       89.16     14.26 o
  14   1   5      158.20      125.68     20.62 o
  15   1   5      165.23      168.98     34.60 o
  16   1   5      788.37      807.21     62.86 o
  17   1   5       11.74      -20.41     42.98 o
  18   1   5        0.04       56.55     46.55 o
  19   1   5       10.02       39.75     72.32 o
 -20   2   5       22.31       28.59     22.26 o
 -19   2   5       21.47       10.94     20.67 o
 -18   2   5        4.06       -2.98     19.05 o
 -17   2   5      205.59      176.09     28.44 o
 -16   2   5      200.53      208.74     18.70 o
 -15   2   5       86.09      110.65     16.16 o
 -14   2   5       80.32       82.08     14.75 o
 -13   2   5     1525.47     1470.01     49.71 o
 -12   2   5      229.00      203.54     14.18 o
 -11   2   5       32.88       16.84     11.91 o
 -10   2   5     1212.80     1207.92     35.75 o
  -9   2   5     1490.52     1397.71     27.97 o
  -8   2   5      850.79      843.79     24.96 o
  -7   2   5      135.00      155.29      9.13 o
  -6   2   5     4004.85     4590.02    167.24 o
  -5   2   5     2691.36     2777.13     90.18 o
  -4   2   5       33.94       81.29     13.18 o
  -3   2   5      523.80      630.37     26.70 o
  -2   2   5      374.62      318.18     10.18 o
  -1   2   5    10296.32    10529.60    196.39 o
   0   2   5      315.76      345.98     10.73 o
   1   2   5     2371.87     2135.90     47.10 o
   2   2   5     4202.25     4048.73     80.80 o
   3   2   5     7396.03     7250.09    142.78 o
   4   2   5      319.88      315.70     10.21 o
   5   2   5     7401.24     7168.11    152.04 o
   6   2   5     5822.52     5515.08    118.20 o
   7   2   5    11893.54    11862.52    236.74 o
   8   2   5      659.12      641.55     18.26 o
   9   2   5      106.00      102.78     10.69 o
  10   2   5      590.97      637.34     20.60 o
  11   2   5     1338.53     1351.60     34.99 o
  12   2   5        4.59        1.42     12.92 o
  13   2   5      580.51      620.58     24.32 o
  14   2   5      288.03      329.06     32.34 o
  15   2   5      284.48      300.86     31.03 o
  16   2   5       50.22       64.94     34.31 o
  17   2   5      166.48      184.65     38.92 o
  18   2   5       19.47       32.66     47.68 o
  19   2   5        1.72       18.65     50.99 o
 -19   3   5       96.65       74.40     24.66 o
 -18   3   5       32.70       41.29     22.76 o
 -17   3   5       34.13       18.07     21.02 o
 -16   3   5        7.80        9.11     19.25 o
 -15   3   5      106.51      108.76     19.33 o
 -14   3   5      445.28      375.83     22.52 o
 -13   3   5      304.13      270.96     27.26 o
 -12   3   5      116.27       98.02     15.58 o
 -11   3   5      892.93      869.06     31.32 o
 -10   3   5     1331.31     1333.09     40.84 o
  -9   3   5       29.10       33.98      8.71 o
  -8   3   5      166.42      181.43     11.95 o
  -7   3   5     1238.22     1255.20     62.28 o
  -6   3   5     4261.10     4740.71    111.49 o
  -5   3   5     1163.71     1282.89     49.89 o
  -4   3   5     7565.70     9091.19    243.81 o
  -3   3   5      856.83      959.73     31.73 o
  -2   3   5     4617.89     4716.82    100.38 o
  -1   3   5       67.36       96.52      7.71 o
   0   3   5     5979.10     5965.54    137.10 o
   1   3   5     1256.29      929.50     22.11 o
   2   3   5      897.26      743.44     19.17 o
   3   3   5      247.96      233.93     10.88 o
   4   3   5     1915.73     1676.20     36.87 o
   5   3   5     1331.93     1190.74     30.25 o
   6   3   5      285.76      293.61     15.05 o
   7   3   5      450.96      431.36     17.99 o
   8   3   5     1691.36     1657.80     42.09 o
   9   3   5     1369.97     1348.76     36.86 o
  10   3   5       13.08       19.34     13.02 o
  11   3   5      162.68      152.60     15.94 o
  12   3   5     1425.48     1422.62     43.88 o
  13   3   5      235.78      252.11     29.22 o
  14   3   5        3.09       15.70     25.02 o
  15   3   5       37.41       18.68     27.07 o
  16   3   5      321.43      366.68     35.30 o
  17   3   5       29.20        5.78     36.15 o
  18   3   5        1.98       12.32     39.20 o
 -18   4   5       14.43        8.84     24.06 o
 -17   4   5        3.86       18.77     22.47 o
 -16   4   5       89.31       57.58     21.75 o
 -15   4   5       19.32       38.65     23.25 o
 -14   4   5       60.98       63.58     26.55 o
 -13   4   5       18.21        6.93     17.38 o
 -12   4   5      612.64      629.08     27.52 o
 -11   4   5      318.55      303.71     20.07 o
 -10   4   5       66.02       86.62     15.63 o
  -9   4   5      976.49     1070.61     45.08 o
  -8   4   5     1144.71     1195.42     34.51 o
  -7   4   5      297.86      276.06     13.39 o
  -6   4   5      638.68      704.88     20.02 o
  -5   4   5      267.84      310.72     17.10 o
  -4   4   5      766.72      791.76     27.50 o
  -3   4   5      758.63      757.05     20.92 o
  -2   4   5      896.95      759.87     23.84 o
  -1   4   5      372.62      278.43     13.65 o
   0   4   5     2201.57     2235.90     54.84 o
   1   4   5      421.02      391.49     13.53 o
   2   4   5     3554.51     3390.59     74.77 o
   3   4   5     1482.75     1493.23     36.67 o
   4   4   5      984.85      933.57     26.33 o
   5   4   5        5.45       -1.67      9.90 o
   6   4   5     2355.28     2373.27     59.88 o
   7   4   5     1473.96     1380.11     39.48 o
   8   4   5      518.42      454.18     20.61 o
   9   4   5      181.05      196.22     16.10 o
  10   4   5       30.37        5.46     25.35 o
  11   4   5      498.45      529.75     24.98 o
  12   4   5       81.52      113.99     18.90 o
  13   4   5        0.96       -0.51     21.65 o
  14   4   5      721.65      786.72     42.79 o
  15   4   5      139.12      184.07     31.39 o
  16   4   5        9.19        0.50     30.64 o
  17   4   5        9.52      -12.95     37.50 o
  18   4   5      133.39      121.32     53.33 o
 -17   5   5        0.64        6.86     34.04 o
 -16   5   5        3.68       -6.14     23.71 o
 -15   5   5      157.64      195.82     24.77 o
 -14   5   5       38.26       47.11     21.10 o
 -13   5   5        1.27       26.69     20.06 o
 -12   5   5        6.26       25.17     19.11 o
 -11   5   5      836.90      885.27     37.54 o
 -10   5   5     1327.34     1297.14     53.12 o
  -9   5   5      735.42      787.32     31.37 o
  -8   5   5      401.36      416.87     20.79 o
  -7   5   5      612.73      693.18     24.51 o
  -6   5   5     1307.68     1281.07     35.90 o
  -5   5   5        7.76       18.29     12.36 o
  -4   5   5       53.52       43.85     11.43 o
  -3   5   5     2140.86     2202.56     48.26 o
  -2   5   5       16.18       17.55     10.05 o
  -1   5   5      283.42      281.73     19.49 o
   0   5   5        3.62        2.43     10.54 o
   1   5   5     3283.79     3172.89     76.95 o
   2   5   5      755.86      695.72     22.35 o
   3   5   5      728.55      660.46     23.64 o
   4   5   5       70.88       74.40     13.61 o
   5   5   5     2595.64     2349.90     66.29 o
   6   5   5        4.50      -14.37     14.37 o
   7   5   5      142.98      152.54     17.86 o
   8   5   5      221.56      235.81     20.11 o
   9   5   5      741.46      730.42     31.62 o
  10   5   5        4.34        2.24     16.99 o
  11   5   5      205.24      217.49     21.32 o
  12   5   5       50.78       60.74     23.05 o
  13   5   5      339.19      348.75     43.90 o
  14   5   5       11.71       22.03     29.73 o
  15   5   5      130.37      202.06     34.45 o
  16   5   5        0.85       13.57     39.08 o
 -15   6   5       15.87       39.21     25.20 o
 -14   6   5      294.49      339.46     44.01 o
 -13   6   5      198.81      133.63     24.55 o
 -12   6   5      133.29      196.31     24.31 o
 -11   6   5        0.44        3.68     20.44 o
 -10   6   5      235.78      217.26     23.36 o
  -9   6   5       62.68       65.18     19.90 o
  -8   6   5       68.12      103.35     19.98 o
  -7   6   5        0.06       -4.84     17.80 o
  -6   6   5       43.89       29.20     16.53 o
  -5   6   5      219.25      227.67     20.03 o
  -4   6   5      134.83      167.00     20.72 o
  -3   6   5      693.26      718.43     33.00 o
  -2   6   5      731.51      766.54     30.19 o
  -1   6   5      192.52      201.22     21.39 o
   0   6   5      289.87      355.65     21.36 o
   1   6   5       20.27      -20.25     20.81 o
   2   6   5     1087.28      992.63     35.65 o
   3   6   5       47.49       27.31     15.87 o
   4   6   5       31.32       53.51     15.24 o
   5   6   5      110.63       79.63     16.22 o
   6   6   5      293.98      320.66     22.47 o
   7   6   5       60.83       62.26     18.72 o
   8   6   5      247.07      241.52     32.93 o
   9   6   5       99.30       48.94     20.44 o
  10   6   5      347.77      324.99     29.57 o
  11   6   5        3.05        9.20     23.57 o
  12   6   5      105.58       82.31     31.64 o
  13   6   5        2.82       18.93     36.75 o
  14   6   5      235.00      302.49     44.96 o
  15   6   5       34.00       70.62     42.22 o
 -13   7   5       14.09       16.71     29.96 o
 -12   7   5        0.47        3.79     28.03 o
 -11   7   5       99.71       91.61     37.83 o
 -10   7   5       38.32       66.84     26.91 o
  -9   7   5        2.76        4.57     25.33 o
  -8   7   5       93.08       78.56     26.19 o
  -7   7   5      236.44      150.45     27.31 o
  -6   7   5       24.59      -22.32     23.54 o
  -5   7   5      101.15       74.07     22.96 o
  -4   7   5      365.72      296.21     30.59 o
  -3   7   5      261.88      287.86     26.65 o
  -2   7   5       67.05       71.64     33.58 o
  -1   7   5      406.72      369.05     27.28 o
   0   7   5      151.27       90.13     21.98 o
   1   7   5      178.84      194.31     23.87 o
   2   7   5       60.48       38.10     25.63 o
   3   7   5       66.18       41.73     25.27 o
   4   7   5        5.77       -9.14     24.68 o
   5   7   5      333.44      346.78     35.16 o
   6   7   5        2.80      -25.84     25.84 o
   7   7   5        5.72       -3.33     27.33 o
   8   7   5       36.82       24.10     31.67 o
   9   7   5      185.95      175.08     33.53 o
  10   7   5        1.61       23.93     32.03 o
  11   7   5       24.17        3.22     30.91 o
  12   7   5        3.93      -21.55     38.86 o
  13   7   5       23.79       56.27     41.48 o
 -11   8   5       19.60       43.48     35.68 o
 -10   8   5       43.99       20.24     31.40 o
  -9   8   5        3.42       20.75     29.73 o
  -8   8   5        2.00      -28.86     28.86 o
  -7   8   5        0.05      -19.19     28.45 o
  -6   8   5       37.57       43.83     33.94 o
  -5   8   5      143.66      131.85     32.79 o
  -4   8   5        0.33       -7.83     31.35 o
  -3   8   5       30.27       61.70     26.44 o
  -2   8   5       18.39       24.86     24.22 o
  -1   8   5      243.62      280.43     32.38 o
   0   8   5       22.56       -2.25     28.29 o
   1   8   5        2.66      -32.15     60.92 o
   2   8   5       66.39       49.74     28.85 o
   3   8   5        6.40      -11.30     27.95 o
   4   8   5       21.65       19.91     28.73 o
   5   8   5       13.17       13.00     29.59 o
   6   8   5       39.78       18.05     31.09 o
   7   8   5       16.26       45.47     32.13 o
   8   8   5       40.99        5.92     32.52 o
   9   8   5       11.45       -3.46     34.09 o
  10   8   5        2.06       -0.94     44.83 o
  -6   9   5        2.16      -40.32     40.32 o
  -5   9   5        0.15      -42.63     42.63 o
  -4   9   5       52.25        8.72     58.54 o
  -3   9   5       29.62       37.14     41.95 o
  -2   9   5        2.14       11.58     40.61 o
  -1   9   5        0.45        1.54     32.40 o
   0   9   5      120.22      174.44     35.73 o
   1   9   5       48.52       72.43     33.69 o
   2   9   5        0.65       31.80     32.96 o
   3   9   5        6.04       57.18     33.64 o
   4   9   5       99.06      102.49     35.32 o
   5   9   5       31.05       46.61     43.42 o
   6   9   5        0.54       -0.36     34.82 o
 -20   0   6       22.79        5.89     34.28 o
 -18   0   6      197.15      174.45     32.40 o
 -16   0   6      153.31      170.28     22.50 o
 -14   0   6      178.80      189.44     19.06 o
 -12   0   6     1741.03     1732.53     54.85 o
 -10   0   6      310.02      382.42     28.21 o
  -8   0   6      161.49      140.49     38.34 o
  -6   0   6      376.92      606.21     57.05 o
  -4   0   6      410.21      544.04     57.63 o
  -2   0   6     2215.61     2536.16     99.60 o
   0   0   6     1653.91     1660.95     44.41 o
   2   0   6       39.55       11.16     12.31 o
   4   0   6      440.48      404.12     17.43 o
   6   0   6     1873.43     1992.01     60.69 o
   8   0   6     2110.83     2007.21     73.22 o
  10   0   6      147.72      195.09     21.83 o
  12   0   6     3895.63     3813.38    132.67 o
  14   0   6        9.39      -15.31     27.42 o
  16   0   6      386.48      384.29     71.07 o
  18   0   6        2.09      -16.76     66.31 o
 -20   1   6        2.37        0.13     21.78 o
 -19   1   6       37.29       27.16     20.23 o
 -18   1   6        0.47       15.90     18.20 o
 -17   1   6      297.59      256.61     19.58 o
 -16   1   6      117.59      113.57     16.30 o
 -15   1   6        1.08       18.66     13.70 o
 -14   1   6       40.36       30.81     12.57 o
 -13   1   6      190.69      195.56     14.66 o
 -12   1   6      992.11      985.09     37.81 o
 -11   1   6      139.44      160.70     10.71 o
 -10   1   6      167.59      189.86      8.81 o
  -9   1   6       45.89       43.75      8.04 o
  -8   1   6      636.74      767.91     44.31 o
  -7   1   6     3039.16     3289.87    112.59 o
  -6   1   6     1271.97     1300.92     47.44 o
  -5   1   6     1833.82     1884.47     76.69 o
  -4   1   6      178.41      208.02     13.14 o
  -3   1   6      524.73      604.64     14.04 o
  -2   1   6     1034.86     1049.62     21.96 o
  -1   1   6     1821.50     1884.25     35.19 o
   0   1   6       31.58       11.23      4.94 o
   1   1   6      167.26      182.65      7.40 o
   2   1   6      721.80      771.65     18.34 o
   3   1   6      516.34      450.89     15.30 o
   4   1   6       51.75       43.06      5.88 o
   5   1   6      139.26      145.38      8.50 o
   6   1   6      421.82      454.76     13.62 o
   7   1   6      754.92      637.48     19.03 o
   8   1   6      339.28      306.90     12.35 o
   9   1   6      345.55      345.02     13.63 o
  10   1   6        3.89       -2.37     10.10 o
  11   1   6     1661.44     1654.01     38.27 o
  12   1   6        1.74        6.37     12.87 o
  13   1   6      729.68      733.39     42.34 o
  14   1   6      131.07       92.37     19.52 o
  15   1   6       86.99       73.64     40.99 o
  16   1   6       20.69       35.49     42.55 o
  17   1   6      141.69      152.36     52.02 o
  18   1   6        0.54        1.17     48.20 o
  19   1   6       68.77       78.51     53.20 o
 -19   2   6       45.77       40.80     20.04 o
 -18   2   6        0.74       -2.27     18.26 o
 -17   2   6       89.56       72.42     20.65 o
 -16   2   6       11.91      -10.13     15.43 o
 -15   2   6       92.67       87.02     15.47 o
 -14   2   6      214.25      195.09     15.70 o
 -13   2   6       45.90       33.08     12.35 o
 -12   2   6      564.23      596.74     21.31 o
 -11   2   6       78.28       80.72     10.71 o
 -10   2   6      159.32      175.29     11.43 o
  -9   2   6       32.17       26.29      6.87 o
  -8   2   6     2912.81     3183.02    111.76 o
  -7   2   6     2741.61     2839.85     96.00 o
  -6   2   6      168.66      207.11      8.84 o
  -5   2   6      542.77      489.07     17.64 o
  -4   2   6     1739.16     1642.46     48.85 o
  -3   2   6     4405.49     5014.21    167.03 o
  -2   2   6      219.66      305.13      8.77 o
  -1   2   6     2013.62     2250.33     43.84 o
   0   2   6     4332.13     4414.46     88.73 o
   1   2   6        9.31       10.25      6.15 o
   2   2   6     4420.89     4641.49     87.24 o
   3   2   6       13.30       11.91      4.25 o
   4   2   6     2438.36     2807.05     57.96 o
   5   2   6     1677.13     1537.20     34.44 o
   6   2   6      941.29      952.01     26.32 o
   7   2   6       49.81       47.87      8.90 o
   8   2   6      346.49      373.33     14.13 o
   9   2   6       51.87       63.98     10.81 o
  10   2   6        3.36       16.88     11.17 o
  11   2   6      267.57      218.27     16.98 o
  12   2   6      619.60      645.23     26.31 o
  13   2   6       17.85       36.67     16.65 o
  14   2   6       60.57       52.86     21.08 o
  15   2   6      207.81      226.97     30.01 o
  16   2   6      441.46      467.49     43.90 o
  17   2   6       56.45       75.29     47.04 o
  18   2   6        8.25      -22.71     48.54 o
  19   2   6       88.14      115.00     53.65 o
 -19   3   6       49.14       39.74     23.56 o
 -18   3   6      133.73      165.03     23.60 o
 -17   3   6       70.45       63.09     20.89 o
 -16   3   6       40.05        1.00     18.74 o
 -15   3   6        2.45       18.22     20.35 o
 -14   3   6      220.41      234.59     19.36 o
 -13   3   6       31.84       47.96     15.45 o
 -12   3   6        7.53       33.86     13.95 o
 -11   3   6      102.12      120.18     14.31 o
 -10   3   6       35.45       37.19     11.60 o
  -9   3   6      102.24      108.55     10.84 o
  -8   3   6      251.61      285.53     13.94 o
  -7   3   6      416.16      393.38     15.33 o
  -6   3   6     3830.53     4172.89    122.45 o
  -5   3   6       27.95       36.43      8.06 o
  -4   3   6      106.22      137.52      8.91 o
  -3   3   6      198.46      204.69     10.14 o
  -2   3   6     7097.66     7363.53    147.45 o
  -1   3   6     1123.06     1159.02     28.23 o
   0   3   6      272.63      278.31     12.04 o
   1   3   6      135.42      121.86      9.64 o
   2   3   6      972.96      831.64     22.85 o
   3   3   6      326.14      294.19     10.86 o
   4   3   6       19.89       12.92      6.00 o
   5   3   6      497.32      481.91     21.06 o
   6   3   6     1305.70     1228.62     32.18 o
   7   3   6       91.76       96.27     12.79 o
   8   3   6      808.26      712.47     24.85 o
   9   3   6       67.18       63.05     13.53 o
  10   3   6     2231.63     2144.33     53.49 o
  11   3   6      660.76      680.73     27.18 o
  12   3   6      290.49      323.31     21.53 o
  13   3   6       62.42       58.84     18.12 o
  14   3   6      288.23      292.43     26.32 o
  15   3   6      114.52      108.18     29.20 o
  16   3   6      215.53      168.44     43.64 o
  17   3   6       27.43        5.35     38.44 o
  18   3   6       49.75       90.72    127.42 o
 -18   4   6        1.99        2.44     23.50 o
 -17   4   6       11.54       -0.07     21.82 o
 -16   4   6       43.16       29.57     21.72 o
 -15   4   6      291.64      300.49     23.29 o
 -14   4   6      235.86      232.85     21.65 o
 -13   4   6      298.48      292.33     21.56 o
 -12   4   6       43.92       62.32     16.78 o
 -11   4   6      151.58      132.86     16.92 o
 -10   4   6      411.70      387.40     20.96 o
  -9   4   6      920.77      924.16     30.05 o
  -8   4   6        9.74       -4.43     11.41 o
  -7   4   6      858.74      861.98     32.26 o
  -6   4   6      290.15      266.59     17.85 o
  -5   4   6      615.92      618.19     19.52 o
  -4   4   6        2.16       -2.76      8.94 o
  -3   4   6      479.90      525.81     18.41 o
  -2   4   6        4.51       19.11      8.97 o
  -1   4   6     2636.92     2575.72     57.92 o
   0   4   6        7.98        5.23      9.42 o
   1   4   6     1773.27     1740.80     50.39 o
   2   4   6      871.53      899.56     27.64 o
   3   4   6      520.39      514.53     17.71 o
   4   4   6        1.64        9.02      9.85 o
   5   4   6      741.43      730.76     23.27 o
   6   4   6      146.58      160.22     15.20 o
   7   4   6     4283.13     4005.72     96.67 o
   8   4   6       50.56       71.69     16.15 o
   9   4   6      730.94      786.41     33.97 o
  10   4   6      231.08      266.61     20.23 o
  11   4   6      912.46      932.94     33.85 o
  12   4   6      277.36      296.32     22.19 o
  13   4   6       89.31      140.30     24.08 o
  14   4   6        6.87        8.12     27.42 o
  15   4   6      341.27      370.57     35.70 o
  16   4   6       82.22      120.23     38.77 o
  17   4   6       13.93       39.79     50.61 o
 -17   5   6        3.80       -8.79     24.05 o
 -16   5   6       55.92       64.46     23.38 o
 -15   5   6      102.05       99.06     22.72 o
 -14   5   6      227.20      274.69     34.47 o
 -13   5   6      354.13      301.12     23.97 o
 -12   5   6       21.05       -6.65     18.25 o
 -11   5   6       45.61       50.39     18.20 o
 -10   5   6     1454.04     1542.16     59.54 o
  -9   5   6     1970.30     1995.28     54.62 o
  -8   5   6      164.05      187.05     17.17 o
  -7   5   6      100.13      114.99     15.73 o
  -6   5   6     2360.14     2607.17     66.76 o
  -5   5   6      284.55      274.36     18.35 o
  -4   5   6       84.03      113.84     13.78 o
  -3   5   6        3.14       -7.59     11.87 o
  -2   5   6     2407.45     2400.59     56.09 o
  -1   5   6      329.38      349.25     18.79 o
   0   5   6        0.00       -3.42      8.66 o
   1   5   6     1328.24     1365.08     38.76 o
   2   5   6     2406.99     2222.77     62.86 o
   3   5   6        0.00        3.68     13.77 o
   4   5   6        2.44        3.15     14.47 o
   5   5   6     1212.69     1117.47     38.70 o
   6   5   6     1626.07     1593.83     49.71 o
   7   5   6       41.66       35.75     16.43 o
   8   5   6      440.45      410.28     23.98 o
   9   5   6       24.16       27.23     17.86 o
  10   5   6      676.90      644.70     28.69 o
  11   5   6      180.89      169.08     21.29 o
  12   5   6      139.88      133.27     29.75 o
  13   5   6       63.85       60.86     24.97 o
  14   5   6      341.31      338.23     42.93 o
  15   5   6      204.47      260.77     43.37 o
  16   5   6       91.75       54.31     50.80 o
 -15   6   6      158.85      166.02     26.82 o
 -14   6   6      125.77      133.50     25.45 o
 -13   6   6        1.29        2.97     22.29 o
 -12   6   6       39.93       62.13     42.36 o
 -11   6   6      544.40      549.05     30.21 o
 -10   6   6      167.95      193.76     22.81 o
  -9   6   6      439.42      380.47     25.58 o
  -8   6   6      117.25      135.38     20.58 o
  -7   6   6      729.18      749.78     37.53 o
  -6   6   6        4.71      -17.35     17.35 o
  -5   6   6      934.06      942.25     36.38 o
  -4   6   6     1365.80     1472.47     52.80 o
  -3   6   6      526.07      605.06     30.04 o
  -2   6   6        2.83      -17.58     20.59 o
  -1   6   6      349.70      333.30     21.23 o
   0   6   6     1521.29     1478.62     46.94 o
   1   6   6     1287.47     1233.61     42.22 o
   2   6   6       43.17       42.13     18.75 o
   3   6   6     1074.91      946.10     46.61 o
   4   6   6      429.36      425.03     27.40 o
   5   6   6      330.68      364.36     42.27 o
   6   6   6      144.54      162.88     29.29 o
   7   6   6      744.67      753.44     36.70 o
   8   6   6      136.00       89.42     23.42 o
   9   6   6        9.88       12.85     26.91 o
  10   6   6      356.49      398.18     33.83 o
  11   6   6      348.29      329.03     34.49 o
  12   6   6       30.99       27.51     29.72 o
  13   6   6       79.35      137.28     46.36 o
  14   6   6      200.84      261.43     64.91 o
  15   6   6       29.57       54.55     42.25 o
 -13   7   6      163.90      158.03     34.71 o
 -12   7   6        0.33       57.87     29.05 o
 -11   7   6       29.94       28.40     27.42 o
 -10   7   6      166.28      158.11     48.45 o
  -9   7   6      326.99      387.53     31.13 o
  -8   7   6       36.60       12.49     21.99 o
  -7   7   6       20.85       -0.23     21.86 o
  -6   7   6      533.16      473.32     33.46 o
  -5   7   6      330.03      330.01     32.82 o
  -4   7   6      147.81      130.66     24.13 o
  -3   7   6       98.92       73.64     26.01 o
  -2   7   6      344.69      418.21     33.63 o
  -1   7   6      843.60      930.19     46.87 o
   0   7   6        2.83       12.99     21.01 o
   1   7   6     1285.85     1237.00     49.75 o
   2   7   6      157.37      144.77     23.52 o
   3   7   6      319.57      341.05     27.25 o
   4   7   6        5.26       -7.51     25.21 o
   5   7   6      660.54      590.81     64.38 o
   6   7   6      218.87      237.25     31.55 o
   7   7   6       19.91        6.50     45.85 o
   8   7   6       37.15       20.05     29.53 o
   9   7   6      592.58      724.25     47.84 o
  10   7   6      251.48      258.98     37.57 o
  11   7   6       18.65       16.74     37.71 o
  12   7   6        1.59      -47.56     56.81 o
  13   7   6      435.30      471.32     60.66 o
 -10   8   6       41.82      121.71     32.62 o
  -9   8   6       35.58       15.35     30.27 o
  -8   8   6      418.30      438.05     37.61 o
  -7   8   6       48.27        5.30     28.96 o
  -6   8   6       11.70       -5.08     44.58 o
  -5   8   6       74.52       31.47     30.32 o
  -4   8   6      367.35      453.01     39.24 o
  -3   8   6       26.40       67.54     30.20 o
  -2   8   6       16.47        4.34     31.63 o
  -1   8   6      194.86      165.10     31.71 o
   0   8   6      647.27      581.93     51.94 o
   1   8   6      418.33      466.12     49.00 o
   2   8   6       99.58      107.23     38.32 o
   3   8   6        4.56       40.22     29.36 o
   4   8   6     1157.23     1250.73     72.56 o
   5   8   6        2.24       -4.53     30.58 o
   6   8   6      239.77      209.41     35.56 o
   7   8   6      111.43      123.51     40.69 o
   8   8   6      300.49      356.53     41.44 o
   9   8   6       83.22       72.98     36.27 o
  10   8   6       57.68       74.11     37.53 o
  -6   9   6       14.80      -44.30     44.30 o
  -5   9   6      135.22      141.19     63.81 o
  -4   9   6        0.73      -44.10     55.34 o
  -3   9   6      113.63      107.86     43.96 o
  -2   9   6       98.20      123.98     45.02 o
  -1   9   6      247.31      309.62     49.06 o
   0   9   6        4.11      -32.84     32.84 o
   1   9   6      124.59      164.48     36.53 o
   2   9   6        0.47      -13.92     33.16 o
   3   9   6       64.88       57.32     42.88 o
   4   9   6        1.30       -8.83     42.51 o
   5   9   6       73.86       20.49     59.00 o
 -19   0   7        1.18       31.95     31.08 o
 -17   0   7      452.10      412.07     28.47 o
 -15   0   7       67.96       73.63     17.75 o
 -13   0   7     1328.81     1238.81     45.94 o
 -11   0   7     1083.65     1055.55     42.78 o
  -9   0   7     1657.23     1619.25    124.95 o
  -7   0   7     7311.65     7608.84    485.71 o
  -5   0   7      512.07      530.45     52.29 o
  -3   0   7    14990.29    17105.82    502.22 o
  -1   0   7     8395.20     9625.07    244.31 o
   1   0   7     4922.62     4824.30    139.31 o
   3   0   7       37.48       71.56      9.86 o
   5   0   7     9501.36     9957.42    247.51 o
   7   0   7      187.05      198.29     18.89 o
   9   0   7     1856.03     1772.68     67.67 o
  11   0   7      266.62      260.50     25.69 o
  13   0   7      970.71     1001.11     89.11 o
  15   0   7       35.76       28.28     57.84 o
  17   0   7      117.29      186.93     72.04 o
  19   0   7       79.77       39.13     76.55 o
 -19   1   7       20.71       11.69     19.10 o
 -18   1   7      103.66      107.56     18.72 o
 -17   1   7        8.43       28.62     16.15 o
 -16   1   7      786.12      683.46     25.28 o
 -15   1   7       41.18       22.94     13.25 o
 -14   1   7       86.97       75.96     12.50 o
 -13   1   7      308.27      322.04     16.36 o
 -12   1   7     3084.01     2784.21     74.78 o
 -11   1   7      160.77      150.61      9.34 o
 -10   1   7      198.91      202.25     11.60 o
  -9   1   7      112.01       96.02     16.69 o
  -8   1   7     6840.31     6448.15    217.91 o
  -7   1   7      370.50      340.06     17.09 o
  -6   1   7      704.64      721.55     32.24 o
  -5   1   7      319.05      315.55     16.25 o
  -4   1   7     5471.44     5644.70    162.01 o
  -3   1   7       40.25       34.05      4.68 o
  -2   1   7     1589.48     1567.64     30.24 o
  -1   1   7      601.12      617.10     14.08 o
   0   1   7     2847.75     2856.05     55.00 o
   1   1   7      976.42      991.60     22.76 o
   2   1   7     8182.37     8174.01    163.25 o
   3   1   7     2361.22     2412.21     53.72 o
   4   1   7     5636.37     5355.07    106.94 o
   5   1   7      238.09      263.93      9.74 o
   6   1   7     5798.28     5525.83    100.01 o
   7   1   7     1695.16     1706.89     39.14 o
   8   1   7       47.97       41.80     10.05 o
   9   1   7      218.39      224.32     12.08 o
  10   1   7      834.60      861.68     25.50 o
  11   1   7      221.37      224.17     17.27 o
  12   1   7      150.71      174.90     23.64 o
  13   1   7      140.92      140.06     19.63 o
  14   1   7      508.81      501.24     36.03 o
  15   1   7       81.55       76.57     80.88 o
  16   1   7       69.33       22.95     58.15 o
  17   1   7        1.19      -13.20     46.05 o
  18   1   7      182.55      202.20     54.66 o
  19   1   7       42.64       88.05     54.50 o
 -19   2   7       79.37       52.74     19.57 o
 -18   2   7       19.87       10.59     22.39 o
 -17   2   7       87.38       73.07     26.11 o
 -16   2   7        1.47      -16.80     16.80 o
 -15   2   7      273.75      264.12     26.85 o
 -14   2   7      111.04      126.99     14.08 o
 -13   2   7      402.49      412.60     17.62 o
 -12   2   7      188.04      182.36     14.84 o
 -11   2   7       18.69        8.29      8.39 o
 -10   2   7      524.37      514.97     16.61 o
  -9   2   7       76.41      102.84      9.47 o
  -8   2   7      408.48      455.72     19.64 o
  -7   2   7     5797.73     6383.73    145.78 o
  -6   2   7      105.09      121.47      7.63 o
  -5   2   7     1154.54     1189.88     38.49 o
  -4   2   7     1083.35     1255.40     32.46 o
  -3   2   7     6826.05     7166.27    176.99 o
  -2   2   7     4969.60     5522.92    122.08 o
  -1   2   7      970.85     1114.84     27.18 o
   0   2   7      560.32      562.70     15.78 o
   1   2   7     6394.97     6262.18    124.99 o
   2   2   7     6302.68     6465.23    137.20 o
   3   2   7        1.10        9.55      6.84 o
   4   2   7     1375.74     1302.51     28.12 o
   5   2   7     9569.80     9225.17    182.37 o
   6   2   7     4770.65     4494.94     97.90 o
   7   2   7        7.67        9.46      8.80 o
   8   2   7      545.72      561.50     17.65 o
   9   2   7     3221.55     3236.60     66.38 o
  10   2   7      428.33      357.45     18.22 o
  11   2   7      234.23      229.81     24.30 o
  12   2   7     1028.84      990.96     34.37 o
  13   2   7      103.43      119.15     20.26 o
  14   2   7        1.22      -23.24     23.24 o
  15   2   7      228.19      256.52     37.09 o
  16   2   7      133.41      123.23     47.37 o
  17   2   7       17.50       37.98    109.83 o
  18   2   7       25.41      -31.44     50.49 o
 -19   3   7        8.04       -0.63     22.31 o
 -18   3   7       60.47       81.72     21.75 o
 -17   3   7       20.62        8.13     19.51 o
 -16   3   7       48.90       12.07     18.28 o
 -15   3   7      654.26      612.63     27.28 o
 -14   3   7       26.13       10.25     15.71 o
 -13   3   7      517.71      522.39     23.42 o
 -12   3   7      158.15      175.88     19.76 o
 -11   3   7      308.74      341.67     19.64 o
 -10   3   7        1.26        3.10     10.17 o
  -9   3   7      428.57      498.42     30.34 o
  -8   3   7     1070.36     1114.24     40.10 o
  -7   3   7       86.58       96.23     13.92 o
  -6   3   7      688.04      723.28     30.91 o
  -5   3   7     1084.16     1080.78     36.53 o
  -4   3   7     1401.24     1349.71     33.15 o
  -3   3   7     1052.06     1087.32     27.71 o
  -2   3   7      382.72      355.82     11.94 o
  -1   3   7     3361.35     3237.40     66.66 o
   0   3   7     2722.65     2766.52     61.16 o
   1   3   7       45.30       51.46      8.36 o
   2   3   7     1560.63     1347.70     35.92 o
   3   3   7     2376.00     2171.89     49.73 o
   4   3   7     1040.14     1028.41     27.85 o
   5   3   7       65.26       68.15     11.50 o
   6   3   7      919.09      918.92     27.13 o
   7   3   7      849.16      777.30     26.92 o
   8   3   7       70.73       59.58     13.94 o
   9   3   7       16.21       16.93     14.66 o
  10   3   7     2076.98     2121.98     58.07 o
  11   3   7      455.44      579.82     26.38 o
  12   3   7       41.31       88.31     18.12 o
  13   3   7       86.37       45.52     18.56 o
  14   3   7      451.53      475.43     30.21 o
  15   3   7       83.16       39.53     33.80 o
  16   3   7       14.34       17.98     47.20 o
  17   3   7       25.57      -41.95     48.66 o
  18   3   7       26.34       26.98    104.71 o
 -18   4   7        8.14       23.43     22.83 o
 -17   4   7       78.90      104.48     22.59 o
 -16   4   7       18.43        2.94     19.78 o
 -15   4   7       27.75        6.03     18.59 o
 -14   4   7      330.64      337.49     23.08 o
 -13   4   7       24.19       47.18     17.21 o
 -12   4   7        1.77        8.48     15.77 o
 -11   4   7      368.69      397.54     21.44 o
 -10   4   7     1139.16     1207.75     36.37 o
  -9   4   7        0.34        0.46     12.96 o
  -8   4   7      977.64     1011.99     52.45 o
  -7   4   7      663.55      725.63     27.97 o
  -6   4   7     2816.34     3127.62     77.14 o
  -5   4   7       18.07       28.42     12.03 o
  -4   4   7      125.57      195.02     15.92 o
  -3   4   7     2902.00     3071.73     69.76 o
  -2   4   7      636.45      681.76     20.88 o
  -1   4   7     2344.95     2607.46     60.21 o
   0   4   7      794.24      768.44     23.37 o
   1   4   7      875.59      910.68     28.51 o
   2   4   7      374.77      333.64     17.62 o
   3   4   7      895.06      904.13     28.75 o
   4   4   7      595.28      589.90     19.97 o
   5   4   7      360.71      381.51     18.75 o
   6   4   7      370.30      364.10     20.62 o
   7   4   7      175.18      104.24     16.85 o
   8   4   7      162.62      113.24     17.62 o
   9   4   7      235.28      210.84     19.89 o
  10   4   7      319.92      329.62     21.60 o
  11   4   7       45.31       48.60     21.54 o
  12   4   7      386.72      366.12     24.05 o
  13   4   7       10.35       -1.18     22.22 o
  14   4   7       69.68      104.67     32.35 o
  15   4   7       18.75        8.66     75.27 o
  16   4   7       78.62       99.70     50.72 o
  17   4   7        3.71       16.44     52.01 o
 -16   5   7        0.88       -7.25     22.38 o
 -15   5   7       30.82       35.00     21.86 o
 -14   5   7        1.42       -4.77     20.29 o
 -13   5   7      119.40      116.08     20.80 o
 -12   5   7      470.82      450.75     29.17 o
 -11   5   7       34.20       48.94     18.24 o
 -10   5   7        9.70        8.29     16.04 o
  -9   5   7      128.51      160.94     17.41 o
  -8   5   7       28.31      -12.93     14.82 o
  -7   5   7       52.83       91.16     16.68 o
  -6   5   7       80.43      118.15     17.07 o
  -5   5   7      436.21      439.72     23.42 o
  -4   5   7        4.74        9.57     15.37 o
  -3   5   7      158.19      191.26     25.74 o
  -2   5   7       74.57       65.73     14.81 o
  -1   5   7     1174.65     1123.34     34.36 o
   0   5   7      276.54      220.89     15.36 o
   1   5   7       40.12       26.03     13.62 o
   2   5   7      671.77      666.54     33.14 o
   3   5   7     1378.92     1366.81     43.74 o
   4   5   7      340.90      341.44     20.77 o
   5   5   7      400.82      421.52     22.70 o
   6   5   7       24.20       -4.60     15.66 o
   7   5   7      538.23      534.75     26.26 o
   8   5   7       61.18       75.29     18.83 o
   9   5   7        9.00        9.83     18.34 o
  10   5   7       10.23       16.43     18.74 o
  11   5   7      875.96      897.20     50.97 o
  12   5   7        4.86        7.07     29.95 o
  13   5   7        2.23       -1.69     28.22 o
  14   5   7        4.00      -27.04     36.13 o
  15   5   7       99.87      149.55     55.19 o
  16   5   7       10.08       84.24     51.75 o
 -15   6   7       12.80        1.62     24.32 o
 -14   6   7       50.74       77.93     25.94 o
 -13   6   7        1.19      -22.23     22.23 o
 -12   6   7       22.69       33.35     22.06 o
 -11   6   7        2.54       34.31     20.73 o
 -10   6   7      144.42      171.34     22.27 o
  -9   6   7      373.14      383.36     30.67 o
  -8   6   7       10.13       -7.06     18.63 o
  -7   6   7      149.61      157.79     20.76 o
  -6   6   7      479.29      558.17     31.29 o
  -5   6   7        0.78       13.48     19.59 o
  -4   6   7      377.41      372.58     23.63 o
  -3   6   7      148.55      128.57     20.72 o
  -2   6   7      398.05      390.30     25.89 o
  -1   6   7        1.60       -8.09     17.59 o
   0   6   7       96.70       88.93     17.77 o
   1   6   7      203.00      216.11     22.42 o
   2   6   7       22.08       61.55     19.44 o
   3   6   7        0.73       -9.74     19.00 o
   4   6   7      217.19      245.85     23.86 o
   5   6   7       65.98       44.73     21.25 o
   6   6   7      668.89      681.59     35.00 o
   7   6   7        5.07      -16.35     21.43 o
   8   6   7      180.16      130.54     24.81 o
   9   6   7        3.90       -5.52     30.33 o
  10   6   7      221.68      283.25     29.42 o
  11   6   7        1.41      -31.49     31.49 o
  12   6   7      190.41      207.42     33.55 o
  13   6   7       93.51      154.04     41.68 o
  14   6   7       88.93       94.57     75.82 o
 -13   7   7        1.50       64.13     33.06 o
 -12   7   7        2.87      -27.87     27.87 o
 -11   7   7        6.90        1.98     23.87 o
 -10   7   7       24.20       28.46     23.78 o
  -9   7   7       84.67       82.30     23.95 o
  -8   7   7        5.83       14.08     22.02 o
  -7   7   7       40.49       42.73     22.36 o
  -6   7   7        9.73       15.30     21.76 o
  -5   7   7      194.87      109.69     30.02 o
  -4   7   7       29.14        9.85     30.02 o
  -3   7   7      311.47      282.18     30.36 o
  -2   7   7        0.95      -23.38     23.95 o
  -1   7   7      230.90      169.16     27.98 o
   0   7   7        3.22        6.05     25.97 o
   1   7   7       19.93       30.82     21.69 o
   2   7   7        2.38       -3.01     28.43 o
   3   7   7      444.58      470.33     30.95 o
   4   7   7      109.30      103.50     28.11 o
   5   7   7       12.28       -4.93     23.52 o
   6   7   7        2.38        7.05     25.29 o
   7   7   7      146.81      177.24     32.69 o
   8   7   7       51.27       37.61     31.28 o
   9   7   7       78.36       54.95     32.67 o
  10   7   7       17.23        7.22     34.14 o
  11   7   7       95.91       98.55     33.33 o
  12   7   7       55.83       21.57     42.30 o
 -10   8   7        1.94      -28.75     33.57 o
  -9   8   7       26.11       -4.19     30.46 o
  -8   8   7        0.64       18.07     29.86 o
  -7   8   7       35.95       24.95     32.55 o
  -6   8   7       64.37       64.36     29.41 o
  -5   8   7        1.44      -15.79     30.40 o
  -4   8   7        5.62      -16.54     29.78 o
  -3   8   7        6.33       -8.38     38.65 o
  -2   8   7       26.21       52.99     47.36 o
  -1   8   7       12.84      -28.23     28.23 o
   0   8   7        3.40       13.65     35.72 o
   1   8   7       31.07       44.78     37.07 o
   2   8   7      108.74      106.89     38.84 o
   3   8   7       51.28       43.17     37.34 o
   4   8   7       20.41       41.11     38.23 o
   5   8   7       14.48      -20.98     30.53 o
   6   8   7       30.16       25.95     32.11 o
   7   8   7        0.81       55.85     47.94 o
   8   8   7        3.45       17.76     34.78 o
   9   8   7       57.50       48.73     36.50 o
  -5   9   7       20.63      -27.12     52.08 o
  -4   9   7       34.52       64.26     44.60 o
  -3   9   7        0.50      -32.40     41.94 o
  -2   9   7        0.83       36.27     42.84 o
  -1   9   7        3.85      -17.52     42.43 o
   0   9   7       11.36      -15.85     49.06 o
   1   9   7       39.61       19.02     56.13 o
   2   9   7        2.50       12.21     41.15 o
   3   9   7       88.82      129.85     70.82 o
   4   9   7       71.79       61.31     44.97 o
 -18   0   8      118.09      167.17     49.37 o
 -16   0   8      247.09      239.47     21.89 o
 -14   0   8      549.16      520.44     26.88 o
 -12   0   8      347.50      312.73     28.83 o
  -8   0   8     3122.09     3238.81    220.70 o
  -6   0   8      646.96      612.67     60.58 o
  -2   0   8    11959.40    12918.72    367.68 o
   0   0   8       12.76       12.13      8.02 o
   2   0   8     1787.17     1732.80     47.30 o
   4   0   8     3571.05     3402.67     98.31 o
   6   0   8     2299.78     2208.36     67.60 o
   8   0   8      756.29      703.39     34.61 o
  10   0   8     1882.10     1814.63     87.74 o
  12   0   8       34.46        6.75     34.71 o
  14   0   8     1050.83     1069.93     65.08 o
  16   0   8       20.68      -35.11     62.66 o
  18   0   8      360.04      372.71     86.30 o
 -19   1   8       22.67       18.64     18.29 o
 -18   1   8       16.17      -10.63     16.80 o
 -17   1   8       44.94       15.26     15.39 o
 -16   1   8       26.55       36.19     13.82 o
 -15   1   8       20.61       14.78     15.78 o
 -14   1   8      115.66      102.22     14.29 o
 -13   1   8      220.01      176.42     15.82 o
 -12   1   8        2.65       -0.03     10.52 o
 -11   1   8      738.48      607.36     28.15 o
 -10   1   8      453.45      400.09     36.02 o
  -9   1   8        1.11        3.60     13.82 o
  -8   1   8       52.48       51.47     33.54 o
  -7   1   8      288.05      254.17     15.00 o
  -6   1   8      369.39      329.41     17.65 o
  -5   1   8       62.50       59.43      9.49 o
  -4   1   8      903.43      833.48     20.30 o
  -3   1   8     7048.91     8055.26    162.15 o
  -2   1   8       67.40       87.55      6.80 o
  -1   1   8      123.70      148.26      7.09 o
   0   1   8     3217.60     3431.11     66.54 o
   1   1   8     7048.44     7132.70    142.83 o
   2   1   8      213.22      185.89      8.74 o
   3   1   8       33.16       39.35      8.01 o
   4   1   8      351.10      316.78     12.84 o
   5   1   8     6424.82     6186.21    132.42 o
   6   1   8      641.81      688.63     18.97 o
   7   1   8       58.94       74.38     10.05 o
   8   1   8        3.09        6.66     10.82 o
   9   1   8     2697.76     2633.77     62.47 o
  10   1   8        0.99       -9.75     14.54 o
  11   1   8      404.48      427.23     25.62 o
  12   1   8      276.19      279.43     21.53 o
  13   1   8      365.65      392.77     29.00 o
  14   1   8        1.33      -13.35     22.06 o
  15   1   8      284.44      380.66     52.08 o
  16   1   8       11.32      -44.62     44.62 o
  17   1   8      355.65      421.38     59.24 o
  18   1   8       30.22      -30.18     51.41 o
 -19   2   8       51.67        2.63     18.31 o
 -18   2   8        2.36       -4.66     16.81 o
 -17   2   8      143.18      144.52     17.02 o
 -16   2   8       12.78        0.56     14.15 o
 -15   2   8       45.92       49.91     13.75 o
 -14   2   8      453.26      458.65     18.88 o
 -13   2   8      147.15      128.08     12.40 o
 -12   2   8      330.17      313.00     14.91 o
 -11   2   8      332.95      365.29     17.63 o
 -10   2   8      525.59      549.74     20.89 o
  -9   2   8     2183.37     2297.36    115.60 o
  -8   2   8      763.68      805.51     24.03 o
  -7   2   8        0.77       -2.78      8.39 o
  -6   2   8      269.16      298.10     10.89 o
  -5   2   8      880.73      995.47     29.66 o
  -4   2   8     2239.73     2518.86     74.73 o
  -3   2   8      418.70      509.04     14.40 o
  -2   2   8     1231.68     1438.33     31.67 o
  -1   2   8       85.11       35.94     10.26 o
   0   2   8     1692.57     1748.90     37.75 o
   1   2   8     1051.18      941.52     21.56 o
   2   2   8       61.50       48.40      7.05 o
   3   2   8      827.38      855.80     22.20 o
   4   2   8      768.11      672.95     20.99 o
   5   2   8      558.03      590.57     19.03 o
   6   2   8      430.12      412.70     15.23 o
   7   2   8      286.15      275.67     20.40 o
   8   2   8     1293.78     1183.95     33.41 o
   9   2   8       29.20        6.54     11.92 o
  10   2   8      886.38      882.61     30.72 o
  11   2   8      259.52      286.52     19.84 o
  12   2   8      303.02      331.85     25.16 o
  13   2   8      188.48      209.64     23.08 o
  14   2   8      570.20      504.84     33.19 o
  15   2   8       31.05       -8.03     67.44 o
  16   2   8       92.52       87.25     47.94 o
  17   2   8       75.98      108.14     51.46 o
  18   2   8       80.85       25.31     53.91 o
 -18   3   8        8.41       -6.49     20.16 o
 -17   3   8        0.19      -18.47     18.47 o
 -16   3   8       81.26       85.39     18.63 o
 -15   3   8        9.75       10.09     16.59 o
 -14   3   8      288.37      282.15     19.41 o
 -13   3   8        0.01       -6.14     14.00 o
 -12   3   8       58.79       56.68     12.93 o
 -11   3   8        4.90        5.16     10.76 o
 -10   3   8      744.34      802.82     26.35 o
  -9   3   8       56.38       34.87     15.54 o
  -8   3   8      932.86      956.19     50.63 o
  -7   3   8      678.03      638.68     46.30 o
  -6   3   8        7.52        8.97      9.51 o
  -5   3   8      169.50      180.99     10.75 o
  -4   3   8     1953.74     2034.65     66.13 o
  -3   3   8       48.07       71.87      9.75 o
  -2   3   8      598.31      684.87     22.73 o
  -1   3   8     1405.18     1500.76     33.95 o
   0   3   8     1138.83     1153.82     27.81 o
   1   3   8      867.03      833.55     22.40 o
   2   3   8      698.61      725.63     22.16 o
   3   3   8      358.27      376.32     18.71 o
   4   3   8     2340.17     2260.78     52.54 o
   5   3   8     3047.53     3017.51     68.27 o
   6   3   8       13.41        5.99     11.11 o
   7   3   8      918.58      863.42     32.47 o
   8   3   8     2996.92     2778.19     77.24 o
   9   3   8     1298.01     1365.05     41.93 o
  10   3   8       28.57       23.95     16.08 o
  11   3   8      741.91      728.28     29.17 o
  12   3   8      462.87      497.68     35.98 o
  13   3   8       12.58       15.17     20.56 o
  14   3   8       39.80       32.87     30.73 o
  15   3   8       40.80       58.51     47.21 o
  16   3   8      311.47      373.98     57.40 o
  17   3   8       81.18       83.74     53.58 o
 -17   4   8      119.83       94.41     23.95 o
 -16   4   8      120.37       94.01     29.42 o
 -15   4   8        2.43      -15.86     18.19 o
 -14   4   8       12.69       16.97     17.70 o
 -13   4   8      233.85      248.30     20.16 o
 -12   4   8        0.11      -10.81     15.49 o
 -11   4   8      406.82      432.86     20.38 o
 -10   4   8       19.01       36.99     13.76 o
  -9   4   8      432.69      495.39     22.52 o
  -8   4   8      227.77      278.11     20.89 o
  -7   4   8      238.73      286.37     24.01 o
  -6   4   8     2523.82     2749.78     76.58 o
  -5   4   8     1470.23     1677.31     50.53 o
  -4   4   8       10.89       17.91     12.61 o
  -3   4   8     2134.17     2140.09     55.61 o
  -2   4   8      560.69      581.26     19.46 o
  -1   4   8     2893.86     2984.79     63.25 o
   0   4   8      722.16      698.07     21.54 o
   1   4   8      216.61      219.70     13.15 o
   2   4   8       36.87       15.05      8.43 o
   3   4   8     2958.29     2749.68     62.91 o
   4   4   8     1944.26     1966.14     51.59 o
   5   4   8      891.87      899.40     33.21 o
   6   4   8      183.51      193.56     17.98 o
   7   4   8      645.82      652.38     28.86 o
   8   4   8      657.81      630.25     34.29 o
   9   4   8      110.66       70.68     18.88 o
  10   4   8       75.48       66.66     18.13 o
  11   4   8       51.96       64.20     18.64 o
  12   4   8       43.92       72.46     21.72 o
  13   4   8      351.16      383.50     33.23 o
  14   4   8      239.22      259.23     36.98 o
  15   4   8       95.49      112.09     48.59 o
  16   4   8      116.10      184.82     58.94 o
  17   4   8      101.64      118.79     73.32 o
 -16   5   8       20.64       35.74     22.24 o
 -15   5   8       22.27       -2.99     23.08 o
 -14   5   8       61.87       63.80     22.44 o
 -13   5   8        0.44      -12.34     18.88 o
 -12   5   8      208.18      207.08     21.39 o
 -11   5   8       30.15       29.11     18.13 o
 -10   5   8      466.71      525.55     29.45 o
  -9   5   8        5.54       -1.18     15.45 o
  -8   5   8      183.07      227.40     19.69 o
  -7   5   8      158.19      185.26     18.49 o
  -6   5   8       71.16      112.32     19.34 o
  -5   5   8       71.18       63.88     18.61 o
  -4   5   8      470.74      496.39     30.78 o
  -3   5   8      509.35      506.37     29.37 o
  -2   5   8      424.10      470.65     26.98 o
  -1   5   8      739.75      859.60     31.94 o
   0   5   8      619.50      600.48     30.76 o
   1   5   8       62.95       77.12     17.82 o
   2   5   8       89.40       83.88     18.53 o
   3   5   8      110.85      116.17     19.37 o
   4   5   8     1352.13     1330.29     49.57 o
   5   5   8       89.78       78.54     19.64 o
   6   5   8        5.05        9.80     21.34 o
   7   5   8       40.61       67.31     21.02 o
   8   5   8      176.68      178.28     23.80 o
   9   5   8        6.93        0.89     21.57 o
  10   5   8        0.55       -8.10     21.80 o
  11   5   8      161.25      207.62     45.55 o
  12   5   8      216.26      261.83     31.91 o
  13   5   8      111.57      171.19     40.93 o
  14   5   8        2.75      -45.44     45.44 o
  15   5   8       38.51        8.39     49.87 o
 -15   6   8        3.78       47.65     35.88 o
 -14   6   8        8.06       62.26     27.04 o
 -13   6   8       60.77       62.71     22.84 o
 -12   6   8       45.02       82.67     22.47 o
 -11   6   8        0.02      -20.32     20.32 o
 -10   6   8      196.12      233.42     23.58 o
  -9   6   8       90.50      109.50     21.02 o
  -8   6   8        1.87       -0.43     18.91 o
  -7   6   8       51.36       38.28     21.20 o
  -6   6   8      316.72      313.61     25.94 o
  -5   6   8      158.50      181.70     22.84 o
  -4   6   8       59.02       24.08     39.83 o
  -3   6   8       17.18        2.06     19.87 o
  -2   6   8      269.54      274.67     26.87 o
  -1   6   8     1667.57     1496.02     54.91 o
   0   6   8       79.52       90.37     18.30 o
   1   6   8        1.05       11.54     21.18 o
   2   6   8      157.70      180.36     22.64 o
   3   6   8      579.83      625.64     36.49 o
   4   6   8      164.06      163.40     23.43 o
   5   6   8        9.03       -5.62     21.05 o
   6   6   8      180.66      211.49     25.42 o
   7   6   8      290.65      297.79     31.24 o
   8   6   8      175.33      173.22     26.24 o
   9   6   8       16.02       10.54     24.00 o
  10   6   8       48.35       64.59     26.04 o
  11   6   8      132.29      119.23     31.66 o
  12   6   8      146.64      145.45     33.05 o
  13   6   8       33.22        4.74     47.34 o
  14   6   8        3.51        8.16     54.67 o
 -12   7   8       39.83       32.99     25.32 o
 -11   7   8      158.55      144.04     29.69 o
 -10   7   8       26.05       54.90     23.92 o
  -9   7   8       10.17       -8.85     22.89 o
  -8   7   8       87.24       79.53     23.74 o
  -7   7   8      176.73      225.46     25.32 o
  -6   7   8       18.95      -23.24     23.24 o
  -5   7   8       39.34        9.42     27.83 o
  -4   7   8      116.67      153.45     30.57 o
  -3   7   8      133.95      181.81     44.04 o
  -2   7   8        2.87      -12.39     24.77 o
  -1   7   8      190.77      168.98     28.45 o
   0   7   8       59.24       71.64     26.68 o
   1   7   8       38.54       62.27     26.66 o
   2   7   8      178.12      127.75     27.97 o
   3   7   8      215.46      192.08     23.77 o
   4   7   8      293.82      291.29     36.12 o
   5   7   8      148.14      174.60     27.08 o
   6   7   8       28.29       10.49     25.31 o
   7   7   8      312.56      221.39     30.07 o
   8   7   8       83.39       83.18     28.14 o
   9   7   8        3.52       -1.47     32.96 o
  10   7   8       12.84       30.52     34.70 o
  11   7   8      259.33      205.30     47.36 o
  -9   8   8        4.36       16.84     30.79 o
  -8   8   8        8.15      -29.57     29.57 o
  -7   8   8       52.01       57.52     29.68 o
  -6   8   8      222.08      254.20     33.41 o
  -5   8   8        2.46      -32.10     32.10 o
  -4   8   8      133.71       98.56     30.30 o
  -3   8   8       47.31       62.74     36.28 o
  -2   8   8      417.15      533.98     49.95 o
  -1   8   8       44.01       -3.04     78.59 o
   0   8   8        3.52       46.19     35.42 o
   1   8   8       32.62       30.46     37.03 o
   2   8   8      483.62      542.38     51.81 o
   3   8   8       17.43       60.80     51.26 o
   4   8   8       13.85       11.54     37.59 o
   5   8   8        1.32      -28.10     37.84 o
   6   8   8      226.65      277.61     46.91 o
   7   8   8      198.77      245.79     47.61 o
   8   8   8        9.04      -23.12     34.99 o
  -3   9   8      313.51      314.41     47.28 o
  -2   9   8       37.29       69.62     69.39 o
  -1   9   8       94.47       26.32     43.88 o
   0   9   8       12.60      124.89     61.74 o
   1   9   8      113.89      128.91     60.22 o
   2   9   8       53.44      117.51     60.95 o
 -19   0   9        1.91      -25.60     27.38 o
 -17   0   9      265.32      285.34     28.85 o
 -15   0   9      239.59      275.93     19.55 o
  -3   0   9     2791.72     3008.31     98.33 o
  -1   0   9     2529.39     2633.12     69.44 o
   1   0   9      562.40      600.58     23.75 o
   3   0   9     2432.86     2631.32     77.50 o
   5   0   9      224.09      259.60     22.41 o
   7   0   9     1499.45     1338.30     46.53 o
   9   0   9       21.48        4.38     25.13 o
  11   0   9      329.75      297.45     47.36 o
  13   0   9       14.26      -12.97     31.52 o
  15   0   9       45.87       38.82     64.36 o
  17   0   9        1.28       16.76     72.47 o
 -19   1   9       23.50      -12.36     17.11 o
 -18   1   9      112.26      104.79     17.19 o
 -17   1   9        1.09      -14.42     14.42 o
 -16   1   9        3.90        3.70     14.78 o
 -15   1   9       77.74       69.33     12.20 o
 -14   1   9      198.45      195.25     14.32 o
 -13   1   9        1.64       18.03     15.39 o
 -12   1   9       30.23       44.40     11.97 o
 -11   1   9      634.08      587.27     73.57 o
 -10   1   9     3196.18     2901.58    129.90 o
  -9   1   9       30.05       17.21     10.93 o
  -8   1   9        9.58        9.38     16.69 o
  -7   1   9      205.08      242.11     15.24 o
  -6   1   9     1749.03     1618.48    103.71 o
  -5   1   9       40.09       59.25      8.62 o
  -4   1   9        4.72       -3.63      5.51 o
  -3   1   9       91.99      111.10      7.47 o
  -2   1   9     1257.62     1139.36     24.78 o
  -1   1   9        2.07       -0.81      4.25 o
   0   1   9      466.91      513.90     13.58 o
   1   1   9       27.08       16.53      6.88 o
   2   1   9     3661.67     3629.45     79.03 o
   3   1   9      541.80      625.76     19.48 o
   4   1   9     2196.20     2121.24     49.10 o
   5   1   9     2106.43     2058.03     52.35 o
   6   1   9      138.74      161.10     10.60 o
   7   1   9       34.75       19.24      9.15 o
   8   1   9      777.12      852.73     30.98 o
   9   1   9      135.80      148.01     15.98 o
  10   1   9      481.82      514.61     24.82 o
  11   1   9        0.61      -15.95     19.26 o
  12   1   9      210.33      251.20     30.48 o
  13   1   9      133.38      126.19     24.91 o
  14   1   9       70.09       64.58     24.49 o
  15   1   9       32.67       55.95     44.18 o
  16   1   9        1.13       35.41     73.26 o
  17   1   9       12.43       34.58     52.06 o
  18   1   9        8.89      -25.25     54.81 o
 -19   2   9      113.35      153.96     46.26 o
 -18   2   9       24.02        1.65     23.59 o
 -17   2   9        7.28       19.55     16.82 o
 -16   2   9       57.60       63.58     15.98 o
 -15   2   9      228.95      187.83     16.32 o
 -14   2   9        5.11        2.89     12.86 o
 -13   2   9      156.16      174.08     16.40 o
 -12   2   9      183.18      148.33     14.36 o
 -11   2   9        8.68       -1.21     11.40 o
 -10   2   9      512.83      515.20     34.35 o
  -9   2   9     3784.63     3605.97    124.43 o
  -8   2   9      151.95      155.06     10.26 o
  -7   2   9       85.76       97.23      9.91 o
  -6   2   9       58.79       79.47      7.70 o
  -5   2   9     2607.02     2634.59     74.81 o
  -4   2   9      370.07      397.25     17.24 o
  -3   2   9      340.18      369.52     17.21 o
  -2   2   9       93.49       88.63     11.33 o
  -1   2   9      266.62      278.21     13.64 o
   0   2   9      155.96      151.95      8.94 o
   1   2   9      634.18      630.49     18.14 o
   2   2   9        0.55       -7.18      7.73 o
   3   2   9     1033.11     1017.71     24.19 o
   4   2   9      835.34      768.57     21.69 o
   5   2   9      473.71      503.75     17.97 o
   6   2   9      124.65      132.10     11.44 o
   7   2   9     1368.50     1331.47     38.79 o
   8   2   9      256.65      262.71     17.29 o
   9   2   9      123.79      119.36     15.96 o
  10   2   9      229.31      228.73     18.17 o
  11   2   9       87.76      123.53     17.62 o
  12   2   9      119.77      140.94     24.01 o
  13   2   9       94.33       88.95     24.44 o
  14   2   9       34.91       33.67     24.36 o
  15   2   9       44.15        7.78     45.24 o
  16   2   9      260.11      311.94     56.36 o
  17   2   9       54.53       88.55     54.32 o
  18   2   9       34.51       75.76     57.29 o
 -18   3   9       82.24       65.33     27.79 o
 -17   3   9      125.15       70.90     19.18 o
 -16   3   9        2.69      -16.67     16.67 o
 -15   3   9        0.12       13.91     15.83 o
 -14   3   9      498.82      546.48     25.02 o
 -13   3   9       86.82       99.10     14.86 o
 -12   3   9       39.30       65.02     15.73 o
 -11   3   9       18.10        9.20     10.75 o
 -10   3   9     1707.01     1716.55     50.10 o
  -9   3   9      791.55      731.97     44.29 o
  -8   3   9      107.19      101.27     13.74 o
  -7   3   9      512.42      519.72     21.64 o
  -6   3   9     1162.64     1181.03     39.24 o
  -5   3   9     2492.19     2798.26     63.23 o
  -4   3   9      403.05      470.00     30.07 o
  -3   3   9      848.47      917.83     27.97 o
  -2   3   9      137.48      133.10     10.28 o
  -1   3   9     1264.78     1250.05     31.94 o
   0   3   9     1535.43     1565.88     35.71 o
   1   3   9      433.38      455.09     15.27 o
   2   3   9      124.52      167.10     10.30 o
   3   3   9      545.70      509.87     18.03 o
   4   3   9      102.78      104.64     12.45 o
   5   3   9      491.33      485.81     26.55 o
   6   3   9       27.36       14.95     17.24 o
   7   3   9        4.26       24.04     15.43 o
   8   3   9      892.30      834.65     32.07 o
   9   3   9     1821.52     1780.58     50.98 o
  10   3   9     1106.86     1093.61     44.59 o
  11   3   9      184.83      209.18     20.30 o
  12   3   9       33.47       35.59     23.45 o
  13   3   9        7.21       32.42     28.78 o
  14   3   9      118.54      160.31     34.69 o
  15   3   9        1.83      -48.91     48.91 o
  16   3   9       15.72      -49.90     49.90 o
  17   3   9       23.96       55.91     75.49 o
 -17   4   9        0.20      -19.71     19.71 o
 -16   4   9       40.26       23.81     30.59 o
 -15   4   9        0.99      -17.87     17.87 o
 -14   4   9       13.78       -1.36     17.24 o
 -13   4   9        6.48       -4.97     16.20 o
 -12   4   9      135.27      142.85     16.28 o
 -11   4   9        3.03       -8.44     13.74 o
 -10   4   9      124.78      153.73     16.57 o
  -9   4   9      750.66      833.18     40.89 o
  -8   4   9      962.23     1128.53     51.10 o
  -7   4   9     1290.60     1316.64     56.58 o
  -6   4   9     3594.55     3949.83    119.36 o
  -5   4   9      882.28      845.51     30.89 o
  -4   4   9     1891.09     1810.29     48.85 o
  -3   4   9       49.58       26.32     12.29 o
  -2   4   9      105.52      137.89     12.50 o
  -1   4   9      295.36      258.32     20.14 o
   0   4   9     1325.04     1358.83     33.18 o
   1   4   9      111.47      147.23     13.64 o
   2   4   9        6.63       10.93     12.02 o
   3   4   9      202.59      166.84     23.01 o
   4   4   9     1238.37     1176.43     35.56 o
   5   4   9       72.00       85.91     16.40 o
   6   4   9      127.60      144.84     18.02 o
   7   4   9        6.22        8.92     16.53 o
   8   4   9     1917.97     1867.21     73.33 o
   9   4   9        1.06      -12.25     20.44 o
  10   4   9      107.85      119.25     23.43 o
  11   4   9       29.43       24.61     25.11 o
  12   4   9      385.23      396.77     34.23 o
  13   4   9        2.80      -22.55     30.49 o
  14   4   9        3.67       12.74     32.87 o
  15   4   9       35.79      105.71     50.35 o
  16   4   9       87.95       48.33     54.57 o
 -16   5   9        2.48       -3.84     22.92 o
 -15   5   9        5.25      -20.50     20.50 o
 -14   5   9       46.97       64.27     20.86 o
 -13   5   9      135.49      121.61     20.84 o
 -12   5   9        9.06       18.94     21.64 o
 -11   5   9       88.04       67.04     20.07 o
 -10   5   9        1.09       14.28     16.13 o
  -9   5   9      626.63      684.51     29.10 o
  -8   5   9       28.23       40.52     16.93 o
  -7   5   9      106.87       99.29     20.49 o
  -6   5   9       35.28        8.20     18.12 o
  -5   5   9      357.31      350.99     25.55 o
  -4   5   9       50.37       36.84     18.78 o
  -3   5   9      681.26      742.30     50.17 o
  -2   5   9      154.90      126.13     17.65 o
  -1   5   9      840.77      920.22     34.69 o
   0   5   9      160.77      111.54     23.66 o
   1   5   9      480.10      462.20     26.18 o
   2   5   9      701.08      777.62     44.90 o
   3   5   9     1627.11     1533.46     61.21 o
   4   5   9        1.90       23.11     18.60 o
   5   5   9      162.05      165.81     21.99 o
   6   5   9        0.87       -3.23     19.82 o
   7   5   9      369.06      331.17     27.08 o
   8   5   9        2.82      -18.97     24.40 o
   9   5   9      472.85      488.74     37.66 o
  10   5   9       32.09       18.14     22.47 o
  11   5   9       42.94       40.95     23.67 o
  12   5   9       10.87      -24.35     25.68 o
  13   5   9      331.20      335.90     40.98 o
  14   5   9       10.88       40.09     48.44 o
  15   5   9       32.44      -13.59     55.89 o
 -14   6   9       71.47       51.78     23.72 o
 -13   6   9       55.01       75.88     23.17 o
 -12   6   9      106.00      119.15     23.19 o
 -11   6   9       75.58       57.57     26.49 o
 -10   6   9        4.70      -11.54     19.99 o
  -9   6   9       56.68       26.49     20.03 o
  -8   6   9      357.10      372.89     27.93 o
  -7   6   9      116.94      176.48     23.30 o
  -6   6   9        5.02      -19.76     20.48 o
  -5   6   9      160.92      134.52     22.26 o
  -4   6   9      483.74      485.44     34.96 o
  -3   6   9      122.52      166.91     26.44 o
  -2   6   9       11.80       -6.13     18.46 o
  -1   6   9       32.70       57.99     24.10 o
   0   6   9      559.11      572.88     36.97 o
   1   6   9      405.41      421.21     32.74 o
   2   6   9        3.10      -16.72     19.84 o
   3   6   9       20.23       50.36     21.30 o
   4   6   9      417.55      462.35     30.51 o
   5   6   9      296.71      323.00     41.15 o
   6   6   9       25.91      -14.09     23.22 o
   7   6   9       68.67       57.17     31.20 o
   8   6   9      446.07      483.76     44.10 o
   9   6   9       71.58      110.13     26.88 o
  10   6   9        5.79      -25.56     25.56 o
  11   6   9      171.72      171.91     51.63 o
  12   6   9      338.89      304.41     52.17 o
  13   6   9        5.31      -22.39     47.66 o
 -12   7   9       81.68       94.53     27.87 o
 -11   7   9       39.20       37.82     24.97 o
 -10   7   9       16.16       22.07     24.14 o
  -9   7   9       91.46      125.19     24.84 o
  -8   7   9      218.49      232.81     26.26 o
  -7   7   9       59.11       36.96     22.80 o
  -6   7   9      249.00      275.31     29.07 o
  -5   7   9      508.59      474.83     38.91 o
  -4   7   9      128.94      114.53     29.78 o
  -3   7   9       43.36      -26.78     26.78 o
  -2   7   9      269.79      240.89     48.47 o
  -1   7   9       36.69       40.24     31.46 o
   0   7   9      211.92      238.71     38.59 o
   1   7   9       21.22       40.45     47.20 o
   2   7   9      189.08      219.20     32.30 o
   3   7   9       73.40       63.59     29.65 o
   4   7   9        9.28        6.81     28.64 o
   5   7   9       70.86       82.03     31.43 o
   6   7   9      344.05      450.12     35.38 o
   7   7   9      157.92      173.96     29.67 o
   8   7   9       65.66       83.60     34.53 o
   9   7   9      212.21      206.46     32.35 o
  10   7   9      112.59      115.27     36.97 o
  11   7   9      131.79      132.43     36.29 o
  -8   8   9       64.63       79.10     31.15 o
  -7   8   9      118.80      188.75     33.52 o
  -6   8   9        2.17        7.95     29.43 o
  -5   8   9       10.25       -5.53     28.87 o
  -4   8   9       76.48       92.83     34.79 o
  -3   8   9      321.99      385.63     41.46 o
  -2   8   9       37.85       44.05     36.77 o
  -1   8   9        1.94       10.65     35.74 o
   0   8   9      110.76      141.52     44.04 o
   1   8   9      175.29      223.08     56.74 o
   2   8   9        0.78       59.05     39.44 o
   3   8   9       48.09       67.54     39.77 o
   4   8   9        1.98       25.01     39.32 o
   5   8   9       85.04       58.05     51.11 o
   6   8   9       12.87       33.25     42.09 o
   7   8   9       67.48       48.45     44.28 o
   8   8   9       40.17       47.60     59.00 o
 -18   0  10       15.71        0.94     24.54 o
 -16   0  10       99.75       77.12     17.10 o
  -4   0  10      234.93      228.27     12.60 o
  -2   0  10     2617.36     2703.29     80.69 o
   0   0  10      469.50      578.14     25.33 o
   2   0  10     4340.85     4148.14    108.19 o
   4   0  10      981.73     1058.25     37.86 o
   6   0  10     3432.00     3185.18    136.50 o
   8   0  10     1242.89     1143.01     63.56 o
  10   0  10     1085.88     1049.14     61.93 o
  12   0  10     1283.89     1273.65     74.00 o
  14   0  10      257.15      283.81     72.07 o
  16   0  10      468.95      564.52     89.84 o
  18   0  10        3.14      162.00     86.79 o
 -18   1  10        0.03       26.99     16.44 o
 -17   1  10        8.77        2.76     13.91 o
 -16   1  10        2.11      -10.60     12.25 o
 -15   1  10        1.88       -0.60     12.45 o
 -14   1  10       94.68       70.02     22.54 o
 -13   1  10       13.55        5.15     12.67 o
 -12   1  10        1.51        5.10     11.02 o
 -11   1  10       36.65      106.78     51.38 o
 -10   1  10      147.36      214.54     55.40 o
  -9   1  10        8.44       13.09     11.63 o
  -8   1  10      171.90      160.34     13.87 o
  -7   1  10     2655.13     2635.54    128.57 o
  -6   1  10       19.48       12.48     12.87 o
  -5   1  10     2098.08     2371.16     67.87 o
  -4   1  10      111.93      132.96      9.94 o
  -3   1  10      892.37      992.16     25.43 o
  -2   1  10      555.97      670.72     18.30 o
  -1   1  10      361.98      346.85     10.53 o
   0   1  10     1059.60     1171.28     24.93 o
   1   1  10      931.06      991.15     24.41 o
   2   1  10      556.06      572.88     17.78 o
   3   1  10     3362.02     3315.11     73.54 o
   4   1  10       41.32       23.06      9.96 o
   5   1  10     2217.14     2140.25     47.01 o
   6   1  10       62.00       26.10     11.69 o
   7   1  10     3122.75     2917.62     89.92 o
   8   1  10        7.25        6.01     17.45 o
   9   1  10      126.56      110.38     24.93 o
  10   1  10        2.94       -0.43     19.50 o
  11   1  10     1071.33     1081.92     45.76 o
  12   1  10        4.43       12.19     21.79 o
  13   1  10       45.65       40.36     32.44 o
  14   1  10       21.65        5.48     24.30 o
  15   1  10      724.37      778.76     50.65 o
  16   1  10       35.62       41.32     50.66 o
  17   1  10      109.80      141.85     56.65 o
 -18   2  10        2.93      -17.21     17.21 o
 -17   2  10       44.10       22.76     16.26 o
 -16   2  10        8.20       18.52     14.70 o
 -15   2  10       80.88       64.36     13.81 o
 -14   2  10      346.93      297.07     30.96 o
 -13   2  10      377.35      351.62     22.33 o
 -12   2  10      741.14      643.24     34.00 o
 -11   2  10      475.90      477.06     27.56 o
 -10   2  10     1226.60     1087.04     46.66 o
  -9   2  10      782.94      769.98     33.77 o
  -8   2  10       38.77       65.39     17.28 o
  -7   2  10     1062.39     1059.81     41.58 o
  -6   2  10     2032.90     1943.40     56.55 o
  -5   2  10      324.47      319.34     14.61 o
  -4   2  10       15.76        6.67      7.93 o
  -3   2  10      645.57      653.55     19.30 o
  -2   2  10     1999.54     1998.27     56.59 o
  -1   2  10        5.18       -5.43      8.50 o
   0   2  10       67.19       65.38      8.60 o
   1   2  10     1109.03     1136.10     27.82 o
   2   2  10     3900.25     3841.64     79.66 o
   3   2  10      167.98      205.75     11.42 o
   4   2  10     1271.00     1138.58     31.39 o
   5   2  10      216.79      240.63     17.23 o
   6   2  10     1601.89     1512.69     47.18 o
   7   2  10       34.87       29.67     35.54 o
   8   2  10     1393.81     1388.22     46.20 o
   9   2  10      352.79      430.34     23.65 o
  10   2  10      291.33      298.99     27.95 o
  11   2  10       41.49       40.01     21.88 o
  12   2  10      337.29      405.39     36.92 o
  13   2  10       23.20        0.99     31.81 o
  14   2  10      357.52      333.25     50.75 o
  15   2  10        0.75        9.52     33.61 o
  16   2  10       11.44       80.84     51.56 o
  17   2  10        1.32        1.03     53.36 o
 -17   3  10        6.92       10.62     25.41 o
 -16   3  10      124.51      124.28     17.85 o
 -15   3  10      145.56      146.07     17.36 o
 -14   3  10       11.04       19.48     14.62 o
 -13   3  10        7.60        5.96     12.75 o
 -12   3  10      129.77      102.33     13.08 o
 -11   3  10       73.85       58.60     13.64 o
 -10   3  10        5.33       15.40     14.97 o
  -9   3  10      210.38      196.26     27.17 o
  -8   3  10       78.08      108.76     13.90 o
  -7   3  10      291.03      291.14     20.65 o
  -6   3  10      173.20      216.57     19.84 o
  -5   3  10     5209.94     5534.33    143.81 o
  -4   3  10      975.32     1067.21     31.49 o
  -3   3  10     3266.40     3486.00     84.48 o
  -2   3  10       12.90       13.56      9.38 o
  -1   3  10     2078.47     2095.20     53.53 o
   0   3  10       82.99       75.96     10.72 o
   1   3  10       75.78       74.41      9.41 o
   2   3  10      287.40      271.98     12.27 o
   3   3  10     1494.28     1398.48     33.38 o
   4   3  10      254.04      278.41     16.32 o
   5   3  10       78.24       70.95     12.17 o
   6   3  10       48.51       59.09     16.13 o
   7   3  10      561.68      573.83     26.47 o
   8   3  10      626.62      623.42     32.12 o
   9   3  10       37.86       35.30     18.68 o
  10   3  10      462.87      505.78     34.30 o
  11   3  10      199.87      236.10     26.77 o
  12   3  10      577.14      529.57     34.34 o
  13   3  10       24.26       43.64     26.02 o
  14   3  10      200.59      220.80     62.38 o
  15   3  10       77.99       86.58     87.04 o
  16   3  10        0.97       42.91     53.04 o
 -17   4  10        3.92      -15.84     38.50 o
 -16   4  10        0.23      -10.44     18.86 o
 -15   4  10       80.59       64.12     18.84 o
 -14   4  10        6.06      -10.38     16.84 o
 -13   4  10       46.61       34.47     16.44 o
 -12   4  10       30.49       33.60     14.71 o
 -11   4  10      229.90      252.08     17.40 o
 -10   4  10       32.95       12.33     17.06 o
  -9   4  10      242.19      254.94     20.76 o
  -8   4  10       39.95       48.71     20.32 o
  -7   4  10      118.87      140.14     22.98 o
  -6   4  10       13.07      -16.33     16.33 o
  -5   4  10       56.45       17.03     24.96 o
  -4   4  10      301.46      294.22     21.47 o
  -3   4  10      342.98      383.17     20.72 o
  -2   4  10      109.75      101.83     15.51 o
  -1   4  10      221.46      261.91     16.12 o
   0   4  10       11.30        6.44     12.67 o
   1   4  10     2260.83     2263.16     59.09 o
   2   4  10     1498.49     1502.81     39.57 o
   3   4  10        4.46        5.05     14.43 o
   4   4  10      140.86      138.16     19.96 o
   5   4  10      597.17      666.76     33.85 o
   6   4  10      453.08      464.43     28.10 o
   7   4  10      124.40       85.27     21.32 o
   8   4  10        3.06       16.33     26.54 o
   9   4  10      274.47      362.25     36.69 o
  10   4  10       87.52      110.58     22.70 o
  11   4  10      174.13      139.78     30.87 o
  12   4  10      346.63      287.94     30.40 o
  13   4  10      422.17      449.81     35.00 o
  14   4  10      270.80      259.07     39.93 o
  15   4  10       57.99      173.59     53.90 o
  16   4  10       57.44       88.56     87.46 o
 -15   5  10        1.25      -13.27     20.60 o
 -14   5  10       26.42       27.93     24.37 o
 -13   5  10        7.86        8.63     19.15 o
 -12   5  10      298.32      320.46     23.39 o
 -11   5  10       45.48       57.54     17.25 o
 -10   5  10       27.94       51.56     17.80 o
  -9   5  10        5.65        4.15     16.93 o
  -8   5  10      702.03      799.21     36.83 o
  -7   5  10        0.12        8.92     18.71 o
  -6   5  10        9.87       23.25     22.10 o
  -5   5  10       35.11       38.63     19.80 o
  -4   5  10      362.90      387.66     26.08 o
  -3   5  10      517.72      468.15     27.54 o
  -2   5  10      121.04       88.22     22.71 o
  -1   5  10      244.55      242.68     22.92 o
   0   5  10      169.20      200.82     21.97 o
   1   5  10      182.92      175.32     34.35 o
   2   5  10     1574.13     1448.74     52.87 o
   3   5  10        2.51      -18.49     18.49 o
   4   5  10      497.38      518.02     29.85 o
   5   5  10        4.37       13.56     20.41 o
   6   5  10      588.10      522.90     31.76 o
   7   5  10      165.43      173.76     25.11 o
   8   5  10      260.52      335.48     29.81 o
   9   5  10       49.67       41.25     24.53 o
  10   5  10      113.97       83.86     24.65 o
  11   5  10      120.36       92.04     27.55 o
  12   5  10       10.58       29.02     35.24 o
  13   5  10        9.61       -3.56     41.08 o
  14   5  10       59.46       91.69     52.37 o
 -14   6  10      130.45      113.47     53.18 o
 -13   6  10        1.16      -11.38     22.22 o
 -12   6  10        2.39       -7.09     21.42 o
 -11   6  10      172.04      198.42     29.48 o
 -10   6  10        8.09       10.15     20.47 o
  -9   6  10       55.26       64.51     22.90 o
  -8   6  10       30.03       19.73     21.33 o
  -7   6  10      168.96      183.41     23.87 o
  -6   6  10       10.21        8.22     23.99 o
  -5   6  10       14.52       22.75     24.26 o
  -4   6  10      262.75      298.14     30.05 o
  -3   6  10      175.09      160.42     30.47 o
  -2   6  10       13.41      -24.20     24.20 o
  -1   6  10       52.07       61.68     50.74 o
   0   6  10      215.14      202.28     28.02 o
   1   6  10      302.76      329.72     31.05 o
   2   6  10       67.12      110.96     26.44 o
   3   6  10       33.63       42.84     31.82 o
   4   6  10       37.04       44.97     22.96 o
   5   6  10      459.54      468.53     32.08 o
   6   6  10        3.00      -19.80     23.14 o
   7   6  10        1.15      -17.95     24.21 o
   8   6  10        4.98      -23.18     24.60 o
   9   6  10       47.35       78.68     27.44 o
  10   6  10       34.57       -6.96     27.16 o
  11   6  10        1.27       34.21     28.93 o
  12   6  10        1.10      -34.63     34.63 o
 -11   7  10        1.58        2.41     24.59 o
 -10   7  10       12.61       16.35     24.07 o
  -9   7  10      100.45      113.95     25.05 o
  -8   7  10        7.29      -22.11     22.11 o
  -7   7  10        8.87      -24.04     24.04 o
  -6   7  10       40.06       -1.11     24.14 o
  -5   7  10       10.32       -7.41     27.48 o
  -4   7  10      129.58      101.53     47.58 o
  -3   7  10      220.54      273.46     41.79 o
  -2   7  10       24.90       -0.45     35.81 o
  -1   7  10      160.08      154.60     40.97 o
   0   7  10       94.68       51.09     35.12 o
   1   7  10       49.09       44.20     29.22 o
   2   7  10       92.16      140.64     31.35 o
   3   7  10       83.06       85.19     37.34 o
   4   7  10       29.13       18.83     29.79 o
   5   7  10      216.00      194.89     33.52 o
   6   7  10        2.07       10.42     30.95 o
   7   7  10       22.70       76.30     33.20 o
   8   7  10       12.35      -28.79     32.06 o
   9   7  10       36.67       42.37     30.41 o
  10   7  10       32.87       53.47     42.17 o
  -7   8  10       32.13       19.37     30.30 o
  -6   8  10       17.08       27.77     36.61 o
  -5   8  10       11.74        1.28     32.72 o
  -4   8  10      111.23      132.12     39.73 o
  -3   8  10        0.74       -5.47     32.77 o
  -2   8  10       15.00       -0.65     33.16 o
  -1   8  10        3.44      -63.59     83.90 o
   0   8  10       27.62       67.53     51.26 o
   1   8  10        6.45       -6.40     49.49 o
   2   8  10        7.81        5.91     52.48 o
   3   8  10       22.87       60.22     52.90 o
   4   8  10       57.62       59.17     41.64 o
   5   8  10        3.81      -29.71     40.90 o
   6   8  10        2.07       57.59     43.95 o
 -17   0  11      195.19      182.26     24.06 o
  -5   0  11       90.62       86.51     10.02 o
  -3   0  11        3.34       12.67     12.89 o
  -1   0  11     3318.08     3357.63     99.31 o
   1   0  11        2.93       18.11     11.35 o
   3   0  11     1297.91     1243.72     42.80 o
   5   0  11       77.04       76.90     15.42 o
   7   0  11      587.67      645.55     43.90 o
   9   0  11      318.02      273.46     35.20 o
  11   0  11       10.60      -29.82     29.82 o
  13   0  11        8.09       -1.34     35.50 o
  15   0  11      162.13      160.54     43.23 o
  17   0  11        2.28       54.98     80.94 o
 -18   1  11      132.75      127.67     26.86 o
 -17   1  11        5.58       -7.83     14.34 o
 -16   1  11       14.04       -0.72     14.70 o
 -15   1  11      121.50      119.19     24.96 o
 -14   1  11      100.50       80.20     12.37 o
 -13   1  11       52.42       87.52     23.09 o
 -12   1  11      632.76      463.83     74.18 o
 -11   1  11       10.78      -23.53     48.94 o
 -10   1  11        7.90       28.77     48.09 o
  -9   1  11        0.15       37.24     46.57 o
  -8   1  11       31.00       34.69     15.76 o
  -7   1  11      141.69      146.65     25.93 o
  -6   1  11       88.57       96.67      8.51 o
  -5   1  11      177.35      194.85      9.61 o
  -4   1  11      820.29      911.35     35.45 o
  -3   1  11      232.35      238.50     10.13 o
  -2   1  11       24.46       29.29      8.26 o
  -1   1  11      409.85      492.59     13.92 o
   0   1  11     1927.00     2073.73     45.51 o
   1   1  11      699.81      707.66     20.41 o
   2   1  11       59.34       52.88      9.08 o
   3   1  11      305.94      349.03     13.72 o
   4   1  11      190.42      196.94     11.55 o
   5   1  11      552.57      583.10     18.80 o
   6   1  11      235.77      203.44     17.05 o
   7   1  11       74.33       74.22     18.34 o
   8   1  11      199.74      156.03     21.16 o
   9   1  11      127.22      130.57     21.59 o
  10   1  11        3.66        2.20     19.94 o
  11   1  11      112.54       80.69     22.83 o
  12   1  11      108.01      107.99     25.17 o
  13   1  11       10.12      -23.47     23.47 o
  14   1  11       61.08      105.59     36.74 o
  15   1  11       86.26       77.16     41.40 o
  16   1  11       94.54      142.12     85.15 o
  17   1  11        1.05       16.96     53.79 o
 -18   2  11        9.65       33.71     22.54 o
 -17   2  11       47.28        0.78     17.60 o
 -16   2  11       21.06       20.51     14.21 o
 -15   2  11        3.33      -18.46     18.46 o
 -14   2  11        0.79        5.24     20.94 o
 -13   2  11       35.68       28.94     16.63 o
 -12   2  11       81.95       78.87     20.44 o
 -11   2  11      131.94      115.55     20.37 o
 -10   2  11       18.68        5.56     13.92 o
  -9   2  11        6.55       18.31     13.27 o
  -8   2  11      690.21      664.55     36.60 o
  -7   2  11      897.23      932.38     27.40 o
  -6   2  11      383.92      379.50     14.90 o
  -5   2  11      270.86      253.47     17.01 o
  -4   2  11      171.68      235.00     12.78 o
  -3   2  11      504.09      532.48     22.68 o
  -2   2  11      733.24      767.06     24.76 o
  -1   2  11      673.46      678.75     19.44 o
   0   2  11     1358.35     1291.74     30.83 o
   1   2  11       67.33       80.37     10.81 o
   2   2  11     2147.18     2096.99     46.31 o
   3   2  11      150.21      170.42     11.42 o
   4   2  11      402.38      404.56     17.31 o
   5   2  11       86.96       81.05     13.78 o
   6   2  11      394.39      370.53     24.64 o
   7   2  11      197.02      213.69     22.09 o
   8   2  11       11.95       -3.29     16.26 o
   9   2  11        7.67       24.11     19.90 o
  10   2  11      118.24      102.26     22.86 o
  11   2  11      148.13      106.76     24.50 o
  12   2  11       55.59       33.05     24.22 o
  13   2  11       54.43       62.27     38.40 o
  14   2  11      539.82      596.69     45.90 o
  15   2  11        3.58      -33.99     33.99 o
  16   2  11        0.91      -17.98     51.27 o
  17   2  11       49.25       61.21     62.32 o
 -17   3  11       22.64       13.96     17.33 o
 -16   3  11      140.45      131.92     17.69 o
 -15   3  11       55.63       48.55     16.27 o
 -14   3  11        0.33       -0.14     13.16 o
 -13   3  11       86.46       72.41     13.16 o
 -12   3  11       53.53       60.87     14.23 o
 -11   3  11      401.16      380.13     40.19 o
 -10   3  11       70.09       62.02     15.85 o
  -9   3  11       55.37       66.69     13.87 o
  -8   3  11      825.40      832.91     30.09 o
  -7   3  11      230.01      277.50     21.68 o
  -6   3  11     1011.37     1018.19     38.69 o
  -5   3  11      242.76      254.83     16.66 o
  -4   3  11      179.51      197.66     15.83 o
  -3   3  11     3663.68     3658.87     97.73 o
  -2   3  11      673.65      700.50     24.17 o
  -1   3  11       51.44       44.42      9.84 o
   0   3  11      673.68      673.17     20.19 o
   1   3  11     2218.36     2195.19     48.91 o
   2   3  11       22.71       23.71     11.44 o
   3   3  11      161.08      147.91     13.45 o
   4   3  11        2.83        0.78     12.58 o
   5   3  11      465.74      463.80     22.43 o
   6   3  11       90.21       92.40     20.21 o
   7   3  11      790.70      798.71     36.50 o
   8   3  11        4.74      -20.48     20.48 o
   9   3  11       62.62       43.38     22.07 o
  10   3  11       94.85       88.30     23.59 o
  11   3  11       33.66       52.38     24.10 o
  12   3  11       11.02      -14.06     24.88 o
  13   3  11       56.36       72.24     27.29 o
  14   3  11        2.76      -32.96     32.96 o
  15   3  11       52.28      104.35     78.44 o
  16   3  11       26.51       24.39     54.30 o
 -16   4  11       48.31       41.69     19.28 o
 -15   4  11        3.54       27.60     18.20 o
 -14   4  11       16.08       53.60     23.00 o
 -13   4  11        3.43      -15.10     15.10 o
 -12   4  11      233.59      229.75     22.92 o
 -11   4  11      110.60      107.28     21.38 o
 -10   4  11      235.11      244.18     21.25 o
  -9   4  11        7.62        3.16     20.16 o
  -8   4  11      210.78      227.64     34.35 o
  -7   4  11      197.58      223.54     21.18 o
  -6   4  11      665.09      661.07     31.11 o
  -5   4  11      124.90      121.33     18.62 o
  -4   4  11       38.33       23.88     21.68 o
  -3   4  11      293.24      256.82     21.26 o
  -2   4  11      112.67      159.74     16.97 o
  -1   4  11       45.63       54.70     15.53 o
   0   4  11      435.74      428.86     22.46 o
   1   4  11        9.11       42.35     12.74 o
   2   4  11      624.01      639.42     24.66 o
   3   4  11       46.90       30.54     16.17 o
   4   4  11       59.65       55.32     16.88 o
   5   4  11      186.19      189.06     19.29 o
   6   4  11      991.37     1126.75     48.85 o
   7   4  11       13.74       29.48     21.12 o
   8   4  11       74.85       36.70     22.72 o
   9   4  11      218.21      193.70     38.81 o
  10   4  11      116.50      104.31     26.16 o
  11   4  11      237.38      222.55     29.70 o
  12   4  11       69.71       91.81     27.86 o
  13   4  11        3.46       12.35     28.04 o
  14   4  11       77.76      119.12     37.77 o
  15   4  11       18.15       22.32     52.36 o
 -15   5  11       26.44       19.13     35.97 o
 -14   5  11       29.73       23.80     19.87 o
 -13   5  11       36.87       75.76     20.13 o
 -12   5  11        8.20       -2.41     19.55 o
 -11   5  11      152.86      202.33     20.59 o
 -10   5  11       71.89      109.92     18.86 o
  -9   5  11        0.06        4.43     19.50 o
  -8   5  11        6.35       21.39     19.49 o
  -7   5  11      450.88      465.55     34.31 o
  -6   5  11      457.75      574.69     31.81 o
  -5   5  11      153.66      152.05     38.75 o
  -4   5  11       33.36       19.48     22.14 o
  -3   5  11      470.66      530.88     34.56 o
  -2   5  11      548.08      566.66     35.43 o
  -1   5  11      143.02      151.43     24.69 o
   0   5  11      366.51      434.19     27.84 o
   1   5  11      475.16      489.49     31.93 o
   2   5  11       25.62       18.96     20.17 o
   3   5  11       20.37       -3.21     18.00 o
   4   5  11      314.49      340.65     26.92 o
   5   5  11      265.01      308.42     27.16 o
   6   5  11        0.32        8.71     22.28 o
   7   5  11       22.04       43.94     23.48 o
   8   5  11      480.61      464.05     34.16 o
   9   5  11      196.22      238.81     28.75 o
  10   5  11      121.98      111.13     27.57 o
  11   5  11      106.03      132.29     32.29 o
  12   5  11       70.78       89.14     30.07 o
  13   5  11       84.06       56.64     37.09 o
  14   5  11      136.40      120.22     98.71 o
 -13   6  11        3.32      -21.80     21.80 o
 -12   6  11       38.53       36.70     22.00 o
 -11   6  11        9.49       40.44     22.47 o
 -10   6  11       22.97       51.15     21.00 o
  -9   6  11       52.70       71.45     22.78 o
  -8   6  11       33.45        3.19     21.36 o
  -7   6  11      109.14      114.77     27.11 o
  -6   6  11      292.93      253.02     29.65 o
  -5   6  11      228.60      235.99     28.89 o
  -4   6  11       10.82       25.36     26.05 o
  -3   6  11        6.26       -2.15     25.78 o
  -2   6  11      579.74      570.82     40.99 o
  -1   6  11      316.16      306.53     32.60 o
   0   6  11        9.32        1.71     25.76 o
   1   6  11       11.50        6.07     28.78 o
   2   6  11       73.85       75.02     38.22 o
   3   6  11      124.80      165.72     29.48 o
   4   6  11        5.86       31.24     27.13 o
   5   6  11      234.62      261.95     33.35 o
   6   6  11      439.57      369.07     36.61 o
   7   6  11       68.94       49.19     26.19 o
   8   6  11       60.23       23.73     26.73 o
   9   6  11      218.41      257.41     40.45 o
  10   6  11      203.72      199.97     35.91 o
  11   6  11       19.21        5.75     30.25 o
  12   6  11       14.57      -11.44     36.84 o
 -10   7  11       36.43       20.16     24.32 o
  -9   7  11        1.06       27.16     23.92 o
  -8   7  11       65.63       59.64     26.52 o
  -7   7  11       31.55       13.12     24.60 o
  -6   7  11      240.13      307.85     30.01 o
  -5   7  11       17.76        0.06     28.53 o
  -4   7  11       34.23      -12.53     28.92 o
  -3   7  11      150.52      114.82     84.99 o
  -2   7  11      272.21      304.42     44.15 o
  -1   7  11        2.03      -48.06     48.06 o
   0   7  11      239.74      222.06     36.16 o
   1   7  11      242.18      222.45     37.00 o
   2   7  11       64.87       76.94     36.58 o
   3   7  11       47.24       57.84     30.62 o
   4   7  11      152.20      158.52     34.08 o
   5   7  11      118.40      119.27     33.55 o
   6   7  11       22.14       55.93     32.97 o
   7   7  11        0.46      -32.16     32.16 o
   8   7  11      144.10       74.04     36.04 o
   9   7  11       47.05       12.31     34.77 o
  -6   8  11       21.89       -4.26     33.41 o
  -5   8  11      152.53      165.08     38.89 o
  -4   8  11       32.79       78.66     40.66 o
  -3   8  11       12.12       -6.02     32.99 o
  -2   8  11      199.14      305.85     40.29 o
  -1   8  11      129.55      125.62     37.19 o
   0   8  11       75.58       94.37    114.34 o
   1   8  11       18.38     -103.93    115.07 o
   2   8  11       55.78       43.94     53.57 o
   3   8  11      135.78      196.32     59.37 o
   4   8  11       43.24        8.58     43.03 o
   5   8  11        5.82       21.12     66.86 o
 -18   0  12       49.61       35.90     27.79 o
  -6   0  12       93.01      112.49     15.36 o
  -4   0  12     3567.45     3583.90    118.38 o
  -2   0  12      786.25      859.55     37.00 o
   0   0  12     1489.55     1514.82     58.46 o
   2   0  12      206.99      201.46     14.05 o
   4   0  12     1169.10     1131.40     48.56 o
   6   0  12     2166.07     2128.74     98.60 o
   8   0  12     3211.61     3096.68    137.19 o
  10   0  12      463.23      464.96     43.48 o
  12   0  12      555.73      479.79     46.69 o
  14   0  12      262.78      223.74     44.20 o
  16   0  12       24.88       11.03     75.27 o
 -17   1  12      102.39       74.25     22.10 o
 -16   1  12       43.92       28.60     19.01 o
 -15   1  12        7.17       24.99     19.38 o
 -14   1  12      143.47      124.25     18.15 o
 -12   1  12        4.01       -9.45     52.48 o
 -11   1  12      344.48      346.74     66.56 o
 -10   1  12      302.42      303.74     26.39 o
  -9   1  12     1712.93     1455.29    173.37 o
  -8   1  12        0.09       -7.16     17.92 o
  -7   1  12     2032.76     2022.65     74.12 o
  -6   1  12       10.46        3.58      8.26 o
  -5   1  12      750.09      683.58     22.29 o
  -4   1  12       35.54       37.45      7.92 o
  -3   1  12      618.91      602.94     17.71 o
  -2   1  12       42.18       55.65      9.43 o
  -1   1  12      699.50      711.47     24.23 o
   0   1  12        0.07       -4.91      6.43 o
   1   1  12     2295.94     2424.19     52.29 o
   2   1  12      195.25      223.43     12.11 o
   3   1  12      164.68      156.08     11.33 o
   4   1  12       36.57       39.36     12.93 o
   5   1  12     1868.16     1900.20     51.12 o
   6   1  12      148.37      149.11     20.18 o
   7   1  12       17.57        3.79     18.18 o
   8   1  12       10.68       -3.79     19.30 o
   9   1  12      884.83      934.32     40.79 o
  10   1  12       15.67       38.86     21.74 o
  11   1  12       22.78        4.46     22.90 o
  12   1  12        5.18       50.44     24.94 o
  13   1  12      323.77      360.37     32.41 o
  14   1  12       11.59      -26.12     26.12 o
  15   1  12       34.03       48.00     35.16 o
  16   1  12        3.11       15.71     52.06 o
 -17   2  12        6.44       -7.40     17.58 o
 -16   2  12       96.08       72.55     31.89 o
 -15   2  12       10.98       45.68     30.59 o
 -14   2  12      184.68       92.71     25.89 o
 -13   2  12       98.36       83.93     17.27 o
 -12   2  12      212.60      132.41     24.36 o
 -11   2  12        7.95       12.11     17.51 o
 -10   2  12      271.61      244.13     18.07 o
  -9   2  12       26.80       31.21     13.83 o
  -8   2  12      235.17      236.16     14.30 o
  -7   2  12      798.26      800.36     28.38 o
  -6   2  12      715.73      670.30     25.55 o
  -5   2  12       13.60       13.55     11.58 o
  -4   2  12     1049.46     1050.46     34.70 o
  -3   2  12      175.95      206.54     17.02 o
  -2   2  12        5.43       17.14      9.92 o
  -1   2  12      427.95      484.70     17.21 o
   0   2  12     3275.50     3272.00     73.90 o
   1   2  12      161.00      161.47     11.56 o
   2   2  12      373.90      431.72     16.05 o
   3   2  12      168.68      194.73     18.49 o
   4   2  12     2269.08     2182.26     56.99 o
   5   2  12      773.22      814.15     38.45 o
   6   2  12      161.50      187.27     21.49 o
   7   2  12      749.88      844.77     37.21 o
   8   2  12      610.66      626.45     32.87 o
   9   2  12      103.61       68.33     21.94 o
  10   2  12       89.84      109.18     23.90 o
  11   2  12       76.00       61.38     24.75 o
  12   2  12      519.43      472.41     44.37 o
  13   2  12        4.33        5.39     26.04 o
  14   2  12        2.40       -2.05     27.77 o
  15   2  12       65.41       47.81     60.77 o
  16   2  12       17.14      -53.35     53.35 o
 -16   3  12       21.34       -7.57     22.09 o
 -15   3  12       27.32       36.48     15.16 o
 -14   3  12      119.75      101.52     14.21 o
 -13   3  12        4.22       17.51     14.40 o
 -12   3  12       18.62       -0.71     14.67 o
 -11   3  12       18.50       27.77     31.08 o
 -10   3  12      211.97      225.76     21.82 o
  -9   3  12      428.66      462.39     22.02 o
  -8   3  12       30.44       30.60     13.69 o
  -7   3  12      113.25      110.25     14.43 o
  -6   3  12      437.15      474.65     22.44 o
  -5   3  12     2131.10     2245.13     63.82 o
  -4   3  12      117.19      139.61     15.62 o
  -3   3  12      524.16      527.82     23.86 o
  -2   3  12      178.76      195.98     16.72 o
  -1   3  12     1642.05     1548.70     47.82 o
   0   3  12      183.66      184.99     15.01 o
   1   3  12      149.79      149.05     13.37 o
   2   3  12       31.81       41.72     12.31 o
   3   3  12      491.51      468.49     21.36 o
   4   3  12        7.70      -13.78     14.43 o
   5   3  12     1278.36     1276.80     49.50 o
   6   3  12      491.08      501.09     31.28 o
   7   3  12        1.41      -19.68     19.68 o
   8   3  12      122.97      132.33     39.95 o
   9   3  12      482.37      572.34     44.69 o
  10   3  12      634.82      598.49     35.65 o
  11   3  12       99.88       69.36     26.12 o
  12   3  12        1.24       -0.32     26.05 o
  13   3  12       23.65       30.22     27.77 o
  14   3  12        6.16        5.14     34.69 o
  15   3  12        4.75       53.83     61.77 o
 -15   4  12       33.34       47.68     18.22 o
 -14   4  12        0.37       -6.11     16.01 o
 -13   4  12       30.69       42.55     15.51 o
 -12   4  12      135.53      158.81     17.55 o
 -11   4  12       60.56       61.61     21.48 o
 -10   4  12       47.45        6.38     21.33 o
  -9   4  12       87.87      119.36     30.84 o
  -8   4  12      141.28      123.30     19.98 o
  -7   4  12      981.01     1008.61     41.58 o
  -6   4  12      270.47      283.29     22.54 o
  -5   4  12      223.08      221.95     26.35 o
  -4   4  12       14.75       36.29     25.54 o
  -3   4  12       82.38       54.46     21.90 o
  -2   4  12      480.56      546.85     28.51 o
  -1   4  12      345.33      348.11     26.62 o
   0   4  12      438.84      457.06     23.58 o
   1   4  12        5.18       16.70     15.27 o
   2   4  12      182.60      200.36     18.40 o
   3   4  12       57.97       79.75     17.40 o
   4   4  12      279.53      259.19     20.61 o
   5   4  12      197.05      252.96     24.99 o
   6   4  12       11.49      -18.16     21.00 o
   7   4  12      255.81      291.38     27.87 o
   8   4  12      181.13      172.55     37.78 o
   9   4  12       16.37        6.20     24.33 o
  10   4  12        1.09       20.15     25.63 o
  11   4  12      432.63      394.68     40.05 o
  12   4  12        2.33       -9.40     27.87 o
  13   4  12       35.36       36.84     31.71 o
  14   4  12        5.38        9.28     37.08 o
 -14   5  12        3.48      -10.34     19.56 o
 -13   5  12       28.37       26.37     19.69 o
 -12   5  12        3.32        8.09     18.51 o
 -11   5  12       28.05       50.31     19.99 o
 -10   5  12        3.24       25.97     22.63 o
  -9   5  12       25.23       28.06     27.15 o
  -8   5  12       77.57      111.60     25.85 o
  -7   5  12       14.45       24.39     28.31 o
  -6   5  12      118.01      136.98     25.90 o
  -5   5  12      138.29      179.13     25.94 o
  -4   5  12      566.10      669.26     39.32 o
  -3   5  12      212.07      243.58     28.18 o
  -2   5  12      377.77      382.00     31.40 o
  -1   5  12        6.35      -12.25     22.72 o
   0   5  12        5.27       -8.80     22.14 o
   1   5  12        7.07        9.49     20.00 o
   2   5  12      672.98      673.51     45.10 o
   3   5  12        0.64       -6.14     20.85 o
   4   5  12        8.45      -15.63     21.25 o
   5   5  12      304.79      328.46     32.89 o
   6   5  12      328.14      372.86     31.57 o
   7   5  12        0.18       12.05     27.31 o
   8   5  12       19.01        5.01     25.22 o
   9   5  12       49.58       58.62     27.19 o
  10   5  12      180.22      202.25     34.86 o
  11   5  12       13.50      -24.39     28.44 o
  12   5  12        7.04       41.73     30.53 o
  13   5  12        5.77      -31.16     37.00 o
 -12   6  12        4.06      -10.16     21.90 o
 -11   6  12        9.94      -20.88     20.88 o
 -10   6  12        1.09       13.46     22.15 o
  -9   6  12       28.47       66.84     22.50 o
  -8   6  12        0.28       10.64     37.05 o
  -7   6  12      124.97      151.60     34.38 o
  -6   6  12        6.04        5.46     24.55 o
  -5   6  12       46.65       76.74     28.70 o
  -4   6  12       86.43       67.72     29.12 o
  -3   6  12      294.16      367.82     61.90 o
  -2   6  12        0.83       13.83     26.12 o
  -1   6  12       34.60       60.70     27.45 o
   0   6  12       23.44       -5.00     26.86 o
   1   6  12      366.53      318.69     34.46 o
   2   6  12       63.67       43.79     27.93 o
   3   6  12       13.76        3.76     24.91 o
   4   6  12       14.11       23.31     28.57 o
   5   6  12        4.68      -27.75     27.75 o
   6   6  12       42.90       43.23     30.73 o
   7   6  12       56.29       23.78     38.87 o
   8   6  12        6.92        4.26     31.67 o
   9   6  12      170.83      235.27     36.96 o
  10   6  12       25.47       41.95     38.20 o
  11   6  12        3.23       -9.38     34.32 o
  -9   7  12        0.74       16.58     26.55 o
  -8   7  12       28.33       47.92     31.47 o
  -7   7  12       16.07       40.80     25.51 o
  -6   7  12        8.32        4.52     29.06 o
  -5   7  12       38.48       45.49     30.25 o
  -4   7  12       21.98       34.92     37.32 o
  -3   7  12       15.51       41.88     38.41 o
  -2   7  12        8.14      -29.86     29.86 o
  -1   7  12        2.80        0.56     31.68 o
   0   7  12       69.81       99.18     33.44 o
   1   7  12        5.73      -31.31     31.31 o
   2   7  12       70.15       75.61     44.05 o
   3   7  12        1.81      -16.96     36.21 o
   4   7  12       11.38       45.77     38.38 o
   5   7  12        1.36        8.70     45.41 o
   6   7  12      122.88      130.51     36.01 o
   7   7  12       20.43       46.38     35.00 o
   8   7  12        2.14       -1.90     35.15 o
  -4   8  12        1.89       -2.02     33.53 o
  -3   8  12        0.38       19.53     34.68 o
  -2   8  12       35.63       54.17     35.17 o
  -1   8  12        7.38       -5.64     34.61 o
   0   8  12        3.42       79.04     47.03 o
   1   8  12        0.41       34.25     53.15 o
   2   8  12        0.68      -62.47    132.23 o
   3   8  12        5.99      -39.53     42.50 o
  -7   0  13       35.19       59.37     19.50 o
  -5   0  13     1351.86     1275.36     57.38 o
  -3   0  13      418.04      440.44     28.18 o
  -1   0  13       23.21       46.38     18.50 o
   1   0  13      648.03      678.30     25.36 o
   3   0  13      561.56      577.14     38.96 o
   5   0  13      154.38      142.67     28.03 o
   7   0  13      320.74      256.31     33.66 o
   9   0  13       57.14       69.00     32.22 o
  11   0  13       23.20       34.26     34.58 o
  13   0  13       77.72       54.43     38.96 o
  15   0  13        0.37      -21.02     41.84 o
 -10   1  13      116.61      115.87     55.22 o
  -9   1  13      190.56      167.46     22.74 o
  -8   1  13      214.44      209.56     17.87 o
  -7   1  13       62.68       57.63     10.33 o
  -6   1  13       41.50       34.28     11.15 o
  -5   1  13       51.60       49.21     11.48 o
  -4   1  13       68.94       74.19     10.60 o
  -3   1  13      157.66      146.04     14.41 o
  -2   1  13       40.62       28.59     11.44 o
  -1   1  13       35.12       36.60     12.01 o
   0   1  13      600.22      607.20     26.66 o
   1   1  13        3.23       -0.63      9.60 o
   2   1  13       84.65      102.12     11.99 o
   3   1  13       83.86       71.03     13.43 o
   4   1  13     1738.64     1607.03     44.98 o
   5   1  13       51.85       39.76     18.21 o
   6   1  13       30.80       27.70     28.40 o
   7   1  13       18.02        0.71     22.45 o
   8   1  13      187.80      154.43     23.14 o
   9   1  13        0.49       38.28     22.18 o
  10   1  13       80.11       99.43     24.60 o
  11   1  13        7.75       -8.52     23.74 o
  12   1  13      373.16      372.64     32.34 o
  13   1  13        5.05        3.19     26.62 o
  14   1  13       46.31       20.83     27.97 o
  15   1  13       12.79      -16.35     38.05 o
  16   1  13      116.76      140.30     59.00 o
 -17   2  13        1.79      -36.02     36.02 o
 -16   2  13       19.75        8.35     30.41 o
 -15   2  13       72.01       59.78     33.46 o
 -14   2  13       35.26       33.77     21.56 o
 -13   2  13        5.37       -2.95     15.95 o
 -12   2  13      303.83      259.15     23.59 o
 -11   2  13       37.03       20.52     18.41 o
 -10   2  13       47.94       60.21     15.04 o
  -9   2  13       40.47       13.30     23.43 o
  -8   2  13      208.64      215.22     19.48 o
  -7   2  13      145.08      130.35     13.70 o
  -6   2  13       51.78       79.95     13.03 o
  -5   2  13       42.96       38.33     15.21 o
  -4   2  13      191.34      179.85     26.82 o
  -3   2  13      112.97      101.97     12.51 o
  -2   2  13       31.42       39.19     12.04 o
  -1   2  13      553.10      591.99     21.75 o
   0   2  13      645.83      660.01     23.33 o
   1   2  13      901.45      912.36     30.08 o
   2   2  13       21.75       21.40     13.15 o
   3   2  13        2.25        6.99     13.36 o
   4   2  13       79.48       74.88     19.81 o
   5   2  13      278.35      293.43     23.82 o
   6   2  13        2.11        6.07     19.41 o
   7   2  13       85.91       83.30     21.76 o
   8   2  13       12.61       24.01     25.83 o
   9   2  13      194.67      185.78     25.61 o
  10   2  13       15.82       11.01     26.99 o
  11   2  13       30.62       -5.20     24.46 o
  12   2  13       54.22       60.85     27.07 o
  13   2  13      291.06      334.16     33.37 o
  14   2  13       20.00      -11.53     31.20 o
  15   2  13       64.43       82.16     39.75 o
 -16   3  13       16.68       17.57     18.69 o
 -15   3  13        3.70      -15.70     15.70 o
 -14   3  13       30.08       24.71     19.87 o
 -13   3  13       34.11       38.06     14.43 o
 -12   3  13       73.06       72.22     19.48 o
 -11   3  13      114.50       86.65     19.49 o
 -10   3  13        0.46        6.35     15.65 o
  -9   3  13        7.34       29.02     15.35 o
  -8   3  13       47.49       45.33     15.80 o
  -7   3  13       40.54       34.33     15.74 o
  -6   3  13      189.89      193.10     19.84 o
  -5   3  13      531.84      592.44     28.05 o
  -4   3  13      306.67      296.54     21.51 o
  -3   3  13      672.18      726.34     31.72 o
  -2   3  13       60.11       72.90     17.83 o
  -1   3  13      649.38      631.29     25.99 o
   0   3  13       46.05       53.06     18.15 o
   1   3  13       78.01       69.37     14.12 o
   2   3  13      126.68      144.06     20.42 o
   3   3  13      743.95      765.59     27.21 o
   4   3  13      670.13      733.46     34.20 o
   5   3  13      101.58       99.67     21.73 o
   6   3  13      109.90       79.02     21.92 o
   7   3  13      226.85      249.04     34.46 o
   8   3  13      424.85      458.56     31.56 o
   9   3  13        5.32       35.34     24.19 o
  10   3  13        3.95       11.54     24.83 o
  11   3  13      352.93      369.44     32.72 o
  12   3  13      109.71       86.42     28.56 o
  13   3  13       15.53      -28.19     28.19 o
  14   3  13        2.48       23.54     30.15 o
 -15   4  13        5.15       24.95     17.65 o
 -14   4  13      180.14      131.84     20.93 o
 -13   4  13       95.41      105.57     16.30 o
 -12   4  13       24.37       46.26     18.92 o
 -11   4  13        0.63       12.27     21.73 o
 -10   4  13      130.90      147.64     24.09 o
  -9   4  13       12.12        1.67     20.90 o
  -8   4  13        1.80       -2.71     17.76 o
  -7   4  13       26.77       37.44     18.14 o
  -6   4  13      259.16      282.04     23.28 o
  -5   4  13     1011.90     1089.33     58.66 o
  -4   4  13      137.80      153.46     20.43 o
  -3   4  13       58.16       51.97     18.85 o
  -2   4  13     1581.33     1627.78     75.32 o
  -1   4  13      159.90      211.05     24.50 o
   0   4  13      482.91      470.90     26.41 o
   1   4  13       26.26       60.06     20.66 o
   2   4  13      247.96      266.51     25.02 o
   3   4  13      114.90      108.25     20.46 o
   4   4  13      442.45      426.96     33.31 o
   5   4  13       15.53        7.99     25.05 o
   6   4  13      398.70      424.90     36.26 o
   7   4  13      181.92      194.11     27.39 o
   8   4  13        8.89       25.94     24.45 o
   9   4  13       94.18       82.65     27.38 o
  10   4  13       37.00       77.95     28.05 o
  11   4  13       48.88       49.38     29.07 o
  12   4  13      150.67      187.96     32.48 o
  13   4  13       77.30       80.05     31.87 o
 -13   5  13      192.06      173.04     21.59 o
 -12   5  13        0.08       -2.05     18.55 o
 -11   5  13      192.72      242.93     36.98 o
 -10   5  13       47.09       22.22     23.01 o
  -9   5  13      322.61      375.04     57.54 o
  -8   5  13        8.77       13.13     34.01 o
  -7   5  13        1.67       18.25     24.28 o
  -6   5  13      117.60      143.53     26.83 o
  -5   5  13      100.55      100.31     25.25 o
  -4   5  13        5.20      -16.77     51.14 o
  -3   5  13        0.96      -16.94     23.04 o
  -2   5  13      181.18      209.68     27.73 o
  -1   5  13      134.82      150.65     26.72 o
   0   5  13        0.23      -10.07     23.47 o
   1   5  13        1.82       19.64     23.97 o
   2   5  13       79.11       93.63     25.47 o
   3   5  13      442.05      438.07     35.04 o
   4   5  13       13.71        8.40     26.42 o
   5   5  13       41.52       63.33     27.95 o
   6   5  13      149.61      171.77     31.42 o
   7   5  13      118.33      105.74     35.72 o
   8   5  13      132.29      100.45     31.83 o
   9   5  13        2.65      -29.92     30.57 o
  10   5  13       17.16        0.26     28.61 o
  11   5  13       98.55      125.06     32.22 o
  12   5  13       97.43      122.29     32.93 o
 -11   6  13       50.09       39.56     22.12 o
 -10   6  13       32.14       31.98     31.59 o
  -9   6  13       12.50       45.29     22.42 o
  -8   6  13       89.34      110.48     27.89 o
  -7   6  13      124.09      121.46     54.32 o
  -6   6  13       96.02      178.28     36.83 o
  -5   6  13        5.73      -19.54     35.58 o
  -4   6  13       66.87       64.04     38.68 o
  -3   6  13      218.90      223.52     31.97 o
  -2   6  13        5.88      -20.14     26.34 o
  -1   6  13       48.97       68.91     28.29 o
   0   6  13       81.05       67.59     28.26 o
   1   6  13      180.18      213.65     31.98 o
   2   6  13      184.51      241.79     38.93 o
   3   6  13       92.12       60.05     35.02 o
   4   6  13       91.09      132.63     37.62 o
   5   6  13      143.39      166.33     39.87 o
   6   6  13       77.26       63.24     45.34 o
   7   6  13      107.81      163.90     35.36 o
   8   6  13       98.87       90.26     34.90 o
   9   6  13       61.28      101.65     36.17 o
  10   6  13       44.94       64.07     36.43 o
  -8   7  13      221.30      252.52     29.87 o
  -7   7  13        6.12       11.50     28.51 o
  -6   7  13        5.09       -0.89     32.76 o
  -5   7  13      114.05      145.88     42.14 o
  -4   7  13      239.95      283.23    109.92 o
  -3   7  13       16.13      -10.80     44.43 o
  -2   7  13      121.02      128.40     34.85 o
  -1   7  13       44.98       49.16     44.74 o
   0   7  13       55.52        9.87     32.44 o
   1   7  13       10.66       -1.16     37.52 o
   2   7  13       83.45       80.27     40.02 o
   3   7  13        9.81      -37.08     37.08 o
   4   7  13       56.63      132.81     42.24 o
   5   7  13       11.80       14.61     40.67 o
   6   7  13      128.37      107.46     63.05 o
   7   7  13        8.09      -10.23     42.33 o
  -8   0  14       49.48       11.46     19.63 o
  -6   0  14      299.19      373.16     24.23 o
  -4   0  14        6.90       41.14     17.33 o
  -2   0  14      286.25      275.04     63.51 o
   0   0  14       74.68       44.64     16.68 o
   2   0  14      789.61      813.58     39.14 o
   4   0  14        6.08        2.49     24.53 o
   6   0  14      438.40      478.38     40.45 o
   8   0  14       35.26       26.07     30.85 o
  10   0  14      204.95      268.20     42.79 o
  12   0  14       28.26       35.52     37.50 o
  14   0  14      104.71      114.64     43.95 o
 -10   1  14      169.75      122.68     17.08 o
  -9   1  14       42.12       30.90     15.43 o
  -8   1  14        3.07       -5.68     12.59 o
  -7   1  14      306.12      325.00     16.73 o
  -6   1  14      605.97      577.25     20.73 o
  -5   1  14      118.34      147.66     12.37 o
  -4   1  14      224.93      220.43     14.20 o
  -3   1  14     1324.23     1286.32     38.92 o
  -2   1  14        5.28       20.88     12.21 o
  -1   1  14      386.94      460.27     20.53 o
   0   1  14        1.41       -8.67     14.66 o
   1   1  14      226.60      213.08     25.85 o
   2   1  14       21.03        1.37     14.09 o
   3   1  14       95.22      128.52     18.98 o
   4   1  14      128.43      136.34     19.61 o
   5   1  14       70.75      100.03     20.00 o
   6   1  14       86.72       59.56     20.32 o
   7   1  14      155.92      153.75     26.04 o
   8   1  14      148.63      186.43     24.90 o
   9   1  14        6.77       56.99     23.41 o
  10   1  14        4.13       -2.17     23.96 o
  11   1  14      256.55      325.55     31.39 o
  12   1  14        5.12      -11.53     26.41 o
  13   1  14       11.11      -14.07     28.43 o
  14   1  14        4.07      -27.07     29.30 o
  15   1  14      112.53      162.49     33.59 o
 -15   2  14       16.88      -10.93     45.40 o
 -14   2  14       15.22      -22.42     28.45 o
 -13   2  14        8.99       18.74     27.32 o
 -12   2  14       15.99       20.27     26.56 o
 -11   2  14       54.38       62.13     16.40 o
 -10   2  14      133.87      171.64     17.60 o
  -9   2  14      140.08      135.45     13.59 o
  -8   2  14       66.80       57.77     13.32 o
  -7   2  14      144.45      157.73     15.06 o
  -6   2  14      480.65      462.73     23.49 o
  -5   2  14      258.82      240.19     16.90 o
  -4   2  14       64.46       51.34     12.29 o
  -3   2  14       20.58        2.97     12.76 o
  -2   2  14     3302.95     3178.06     86.65 o
  -1   2  14      385.99      401.38     20.89 o
   0   2  14      443.92      440.65     27.07 o
   1   2  14      323.95      344.10     22.37 o
   2   2  14      484.50      505.40     23.59 o
   3   2  14      246.84      262.10     21.62 o
   4   2  14        0.55       34.57     22.73 o
   5   2  14        1.45      -17.90     19.03 o
   6   2  14      157.91      184.55     24.72 o
   7   2  14       56.53       11.84     22.83 o
   8   2  14       36.64       27.39     22.87 o
   9   2  14       33.78        5.50     23.54 o
  10   2  14       99.53      123.20     26.61 o
  11   2  14       66.82       71.84     26.93 o
  12   2  14       55.17      116.73     29.26 o
  13   2  14       99.20      124.68     31.08 o
  14   2  14        1.39       31.63     35.76 o
 -15   3  14       90.22      114.14     21.38 o
 -14   3  14       81.49       56.17     19.45 o
 -13   3  14        5.00       14.81     24.57 o
 -12   3  14        6.02       -8.02     18.57 o
 -11   3  14      126.15      111.20     31.02 o
 -10   3  14       50.75       64.14     16.65 o
  -9   3  14      159.44      156.82     25.04 o
  -8   3  14       80.99       86.01     17.28 o
  -7   3  14      487.95      487.63     27.97 o
  -6   3  14        1.95      -10.45     16.03 o
  -5   3  14      388.31      343.80     23.15 o
  -4   3  14      709.99      708.07     31.82 o
  -3   3  14     1172.68     1027.23     42.30 o
  -2   3  14      135.51      125.74     22.34 o
  -1   3  14      181.17      174.44     17.33 o
   0   3  14        4.28       18.55     14.95 o
   1   3  14        2.56        8.15     16.83 o
   2   3  14      173.95      173.67     19.98 o
   3   3  14      199.47      238.90     27.03 o
   4   3  14      145.77      203.53     34.51 o
   5   3  14      155.02      179.77     27.82 o
   6   3  14        3.78       31.71     22.30 o
   7   3  14      260.25      293.71     28.12 o
   8   3  14      191.56      198.71     27.41 o
   9   3  14       30.37       17.49     32.28 o
  10   3  14        9.61       42.59     26.64 o
  11   3  14       50.71       54.95     42.52 o
  12   3  14       63.41       49.63     29.12 o
  13   3  14        2.07      -29.21     29.21 o
  14   3  14       13.81      -33.65     33.65 o
 -14   4  14       29.70       40.34     19.11 o
 -13   4  14        3.90       16.30     15.71 o
 -12   4  14        9.50       -2.34     18.55 o
 -11   4  14        0.06        1.17     22.16 o
 -10   4  14      166.80      185.98     42.39 o
  -9   4  14      307.04      296.88     30.26 o
  -8   4  14       10.42        6.94     18.73 o
  -7   4  14      166.06      189.04     21.92 o
  -6   4  14      246.28      266.66     23.47 o
  -5   4  14        4.10      -12.21     20.37 o
  -4   4  14      146.48      148.00     22.86 o
  -3   4  14        1.08       -2.47     20.17 o
  -2   4  14      569.23      529.78     34.44 o
  -1   4  14      396.49      426.26     26.35 o
   0   4  14       67.80       71.21     19.12 o
   1   4  14        0.80      -13.56     22.02 o
   2   4  14      385.38      344.46     71.46 o
   3   4  14      369.72      359.21     38.68 o
   4   4  14       26.33       36.28     25.75 o
   5   4  14      185.90      133.00     29.04 o
   6   4  14       17.00        1.11     27.63 o
   7   4  14       93.02      142.09     32.01 o
   8   4  14      161.74      205.18     33.27 o
   9   4  14       58.59       69.16     42.69 o
  10   4  14       89.19       58.58     32.31 o
  11   4  14       85.44      114.69     30.67 o
  12   4  14        6.27      -29.93     29.93 o
  13   4  14       68.96       54.69     32.66 o
 -12   5  14        2.91        6.62     20.51 o
 -11   5  14        5.03       -9.06     23.53 o
 -10   5  14        7.68      -13.34     22.59 o
  -9   5  14      102.52      145.42     37.12 o
  -8   5  14       49.49       56.57     26.16 o
  -7   5  14        2.25        5.63     30.05 o
  -6   5  14       33.51      -13.82     23.92 o
  -5   5  14      162.59      214.98     29.07 o
  -4   5  14      244.81      278.10     30.23 o
  -3   5  14        2.05       -5.88     24.33 o
  -2   5  14       75.28      101.67     29.72 o
  -1   5  14        6.03       36.14     24.94 o
   0   5  14      238.64      216.95     29.17 o
   1   5  14        2.88       25.05     24.95 o
   2   5  14      202.49      209.76     36.15 o
   3   5  14       69.11       88.13     33.77 o
   4   5  14      240.49      234.24     38.39 o
   5   5  14      123.55       72.20     34.61 o
   6   5  14       26.65       18.13     34.68 o
   7   5  14       15.33       -0.35     30.72 o
   8   5  14      153.85      150.55     46.34 o
   9   5  14       47.60       23.75     32.99 o
  10   5  14        6.02      -14.11     33.09 o
  11   5  14        1.09      -25.93     36.88 o
 -10   6  14       12.08        0.97     22.97 o
  -9   6  14       19.97       44.46     27.62 o
  -8   6  14        0.38        8.79     26.91 o
  -7   6  14        0.77        9.11     25.96 o
  -6   6  14        7.29       10.71     28.32 o
  -5   6  14      348.06      382.20     51.27 o
  -4   6  14      189.40      239.57     33.43 o
  -3   6  14        5.22       30.03     35.12 o
  -2   6  14       26.36       77.58     29.20 o
  -1   6  14      282.25      318.06     57.62 o
   0   6  14       31.82       17.15     33.20 o
   1   6  14        1.59      -26.52     49.49 o
   2   6  14       11.57       -5.21     34.62 o
   3   6  14      109.03      104.01     46.47 o
   4   6  14        4.19      -22.19     35.72 o
   5   6  14       13.20        6.61     37.83 o
   6   6  14        0.69      -17.27     46.05 o
   7   6  14       71.39       52.74     40.25 o
   8   6  14       57.32       50.82     42.76 o
   9   6  14        3.78      -45.90     55.16 o
  -7   7  14        0.63        3.73     33.70 o
  -6   7  14        3.20       49.64     38.38 o
  -5   7  14       14.33       50.11     40.42 o
  -4   7  14       42.09       29.25     39.70 o
  -3   7  14        1.61       34.75     33.83 o
  -2   7  14       73.20      109.79     35.34 o
  -1   7  14        1.25      -16.23     37.31 o
   0   7  14       61.69       86.96     40.44 o
   1   7  14       18.59       24.85     39.14 o
   2   7  14       25.76       -5.96     41.84 o
   3   7  14        0.26      -54.21     54.21 o
   4   7  14       29.50      -12.13     41.94 o
   5   7  14       18.29       15.86     43.11 o
  -7   0  15     1517.87     1292.91     90.60 o
  -5   0  15       39.44       51.18     18.12 o
  -3   0  15      384.56      421.63     30.33 o
  -1   0  15       36.41       46.61     21.33 o
   1   0  15     1045.24      894.92     52.93 o
   3   0  15      871.97      909.55     53.33 o
   5   0  15      392.54      405.57     38.54 o
   7   0  15      848.01      758.95     57.17 o
   9   0  15      330.72      391.96     45.99 o
  11   0  15       48.64      -17.03     35.69 o
  13   0  15       24.01      -35.99     40.10 o
 -11   1  15        0.71       -8.96     15.45 o
 -10   1  15       66.38       47.35     16.83 o
  -9   1  15       37.02        1.49     13.15 o
  -8   1  15      293.12      231.03     14.89 o
  -7   1  15       13.02        5.64     10.09 o
  -6   1  15        4.47      -11.14     11.14 o
  -5   1  15      250.95      227.50     14.75 o
  -4   1  15      472.25      429.25     19.01 o
  -3   1  15       52.50       55.79     13.07 o
  -2   1  15      368.70      349.93     21.02 o
  -1   1  15      198.30      206.88     18.55 o
   0   1  15        7.55        0.50     15.53 o
   1   1  15      230.19      230.27     20.09 o
   2   1  15     1860.01     1861.58     61.94 o
   3   1  15       11.99       32.09     25.19 o
   4   1  15      175.65      166.98     30.06 o
   5   1  15       43.90       22.71     22.78 o
   6   1  15      701.48      718.35     35.02 o
   7   1  15       15.55       -2.38     21.53 o
   8   1  15       40.54        0.62     32.88 o
   9   1  15       66.70       87.63     25.52 o
  10   1  15      711.37      731.03     41.52 o
  11   1  15       17.20       55.63     27.51 o
  12   1  15        7.88       49.00     28.51 o
  13   1  15       19.43       -4.09     29.39 o
  14   1  15       99.58       34.82     31.09 o
 -15   2  15      113.81      100.14     38.15 o
 -14   2  15       21.29       20.79     22.53 o
 -13   2  15      195.04      219.57     33.23 o
 -12   2  15      186.75      141.90     29.85 o
 -11   2  15       87.23       49.38     26.06 o
 -10   2  15      166.26       97.37     17.16 o
  -9   2  15        3.72        9.84     12.58 o
  -8   2  15      188.25      199.30     15.88 o
  -7   2  15      236.01      192.84     17.03 o
  -6   2  15      107.25      111.28     18.37 o
  -5   2  15        7.21       -5.19     13.22 o
  -4   2  15      172.13      166.09     16.04 o
  -3   2  15      179.33      171.89     18.11 o
  -2   2  15      564.02      601.57     25.41 o
  -1   2  15       33.13       39.93     21.72 o
   0   2  15      545.56      559.52     30.94 o
   1   2  15      301.67      267.52     21.98 o
   2   2  15      185.77      171.46     23.07 o
   3   2  15      233.90      209.80     31.75 o
   4   2  15      263.46      245.09     33.39 o
   5   2  15       56.13       68.39     24.48 o
   6   2  15       65.67       52.02     25.33 o
   7   2  15      242.93      275.30     30.98 o
   8   2  15       10.26       27.04     23.92 o
   9   2  15      202.62      222.00     28.28 o
  10   2  15       10.63      -20.04     25.61 o
  11   2  15      194.74      234.12     38.23 o
  12   2  15        1.67       -3.94     33.83 o
  13   2  15      103.10       83.74     31.59 o
  14   2  15       10.95       20.61     31.98 o
 -14   3  15        0.36        1.80     26.00 o
 -13   3  15       22.13      -33.00     33.00 o
 -12   3  15        5.44       25.95     31.96 o
 -11   3  15        2.53        7.22     31.93 o
 -10   3  15       20.69        6.26     34.56 o
  -9   3  15        2.29      -10.48     16.60 o
  -8   3  15       68.12       52.40     19.06 o
  -7   3  15        5.02        1.17     26.28 o
  -6   3  15        3.28       10.80     17.21 o
  -5   3  15      140.13      133.90     19.77 o
  -4   3  15       49.31       70.64     18.78 o
  -3   3  15       63.72       69.29     16.38 o
  -2   3  15      228.67      244.45     19.50 o
  -1   3  15      234.66      219.88     19.27 o
   0   3  15       13.97       -6.45     17.46 o
   1   3  15       49.02       63.88     21.72 o
   2   3  15      439.60      430.06     39.83 o
   3   3  15       50.59       17.49     29.10 o
   4   3  15       77.16       76.31     35.47 o
   5   3  15      107.16      161.93     34.11 o
   6   3  15      125.65      102.45     28.25 o
   7   3  15      130.39      122.72     29.76 o
   8   3  15       37.08       61.57     31.07 o
   9   3  15      255.42      264.32     34.84 o
  10   3  15       29.39        1.27     30.36 o
  11   3  15        2.91      -14.79     30.86 o
  12   3  15       11.49      -14.22     37.84 o
  13   3  15       14.02      -29.12     34.18 o
 -13   4  15       72.49       85.53     28.44 o
 -12   4  15        1.00      -22.45     22.45 o
 -11   4  15        0.04      -22.07     22.07 o
 -10   4  15       64.18       34.93     23.25 o
  -9   4  15       38.74       17.05     23.80 o
  -8   4  15       91.65       90.87     20.86 o
  -7   4  15        0.18      -19.00     19.00 o
  -6   4  15        0.65      -13.47     19.24 o
  -5   4  15      228.52      255.45     33.45 o
  -4   4  15      169.12      145.14     24.87 o
  -3   4  15        3.82       -4.35     22.64 o
  -2   4  15        0.11      -15.77     18.40 o
  -1   4  15      316.50      381.37     34.17 o
   0   4  15       51.74       48.54     33.32 o
   1   4  15      268.26      292.29     36.41 o
   2   4  15       23.46        8.73     30.22 o
   3   4  15        3.82      -24.31     29.90 o
   4   4  15      260.40      256.88     46.11 o
   5   4  15      518.05      511.58     47.36 o
   6   4  15        1.56      -22.88     33.57 o
   7   4  15       52.48       86.25     36.47 o
   8   4  15      108.60      108.63     40.16 o
   9   4  15       79.44      111.84     54.13 o
  10   4  15       36.00       43.53     34.45 o
  11   4  15       32.15       15.24     34.41 o
  12   4  15       26.65      -10.62     41.16 o
 -11   5  15      118.91      134.30     26.71 o
 -10   5  15       64.08       72.43     32.39 o
  -9   5  15       72.95      101.45     32.22 o
  -8   5  15       65.01       87.17     27.22 o
  -7   5  15        4.43        5.51     25.79 o
  -6   5  15        0.86       -2.49     25.39 o
  -5   5  15       53.80       69.34     26.59 o
  -4   5  15       10.62      -25.32     25.32 o
  -3   5  15        1.08       14.59     25.27 o
  -2   5  15        0.36       31.74     25.79 o
  -1   5  15      177.97      168.89     29.01 o
   0   5  15       39.74       39.18     31.91 o
   1   5  15      186.18      159.70     35.62 o
   2   5  15       42.92        3.84     32.75 o
   3   5  15        1.82       -9.97     32.84 o
   4   5  15      255.53      286.74     41.96 o
   5   5  15       23.74      -17.75     35.65 o
   6   5  15      117.57       55.77     38.53 o
   7   5  15       42.93       71.91     40.02 o
   8   5  15        9.75       39.07     39.57 o
   9   5  15       47.17       48.25     40.78 o
  10   5  15       53.11       34.69     42.07 o
  -9   6  15        0.38       -0.55     30.37 o
  -8   6  15        4.49       30.09     46.28 o
  -7   6  15        5.56        3.48     35.60 o
  -6   6  15        0.23      -10.95     29.83 o
  -5   6  15       90.85       78.80     31.10 o
  -4   6  15       15.13        6.69     29.42 o
  -3   6  15       15.89       27.37     29.36 o
  -2   6  15        7.40       -7.20     29.08 o
  -1   6  15       23.66       14.78     34.33 o
   0   6  15        3.72       34.09     35.27 o
   1   6  15        2.45       61.92     36.82 o
   2   6  15        9.14       14.43     41.42 o
   3   6  15      125.78      145.16     41.45 o
   4   6  15       15.76       56.86     39.03 o
   5   6  15       28.66       -4.17    116.66 o
   6   6  15        0.11      -12.21     48.21 o
   7   6  15        9.15       26.72     42.21 o
  -4   7  15       34.50       59.42     35.75 o
  -3   7  15       18.37       22.28     39.31 o
  -2   7  15        1.83      -26.94     50.59 o
  -1   7  15        9.26      -47.05     47.05 o
   0   7  15        8.66       -0.54     39.42 o
   1   7  15        7.81      -51.93     51.93 o
   2   7  15       10.02      -46.70     70.03 o
   3   7  15       13.53      -40.52     40.52 o
  -8   0  16      437.58      379.28     25.59 o
  -6   0  16       86.20      116.33     33.89 o
  -4   0  16      716.30      712.09     40.40 o
  -2   0  16       88.71      104.65     23.44 o
   0   0  16      386.23      465.36     35.78 o
   2   0  16      166.92      153.05     28.49 o
   4   0  16        2.25      -13.04     39.13 o
   6   0  16       78.05       12.43     45.22 o
   8   0  16        4.54       17.92     45.22 o
  10   0  16        4.33      -36.07     36.07 o
  12   0  16        1.18      -25.23     39.73 o
 -11   1  16        7.68        0.72     16.76 o
 -10   1  16       13.47       26.18     18.27 o
  -9   1  16      143.07      110.25     14.93 o
  -8   1  16        0.61       -3.10     10.27 o
  -7   1  16        1.48       -4.01     10.99 o
  -6   1  16        0.91       -5.05     11.73 o
  -5   1  16      376.39      378.35     18.38 o
  -4   1  16       12.89        4.11     14.12 o
  -3   1  16       55.67       69.13     18.74 o
  -2   1  16      179.82      190.63     27.71 o
  -1   1  16       49.41       56.72     16.88 o
   0   1  16       39.86       43.95     17.21 o
   1   1  16      285.84      325.25     23.11 o
   2   1  16      560.44      600.88     34.53 o
   3   1  16       40.93       30.99     27.24 o
   4   1  16      641.72      682.91     97.03 o
   5   1  16       88.15      116.94     31.23 o
   6   1  16       24.63       55.91     30.63 o
   7   1  16       16.60       24.90     31.61 o
   8   1  16       19.25       87.56     50.56 o
   9   1  16       54.84       56.95     29.92 o
  10   1  16        0.35      -12.89     30.09 o
  11   1  16       17.46       -4.00     31.19 o
  12   1  16        0.62       -4.14     37.39 o
  13   1  16        0.32      -23.45     32.77 o
 -14   2  16        0.62        1.65     33.95 o
 -13   2  16        9.24       17.74     31.75 o
 -12   2  16       81.21       98.19     33.77 o
 -11   2  16       37.32       23.28     20.47 o
 -10   2  16       52.83       97.93     27.58 o
  -9   2  16        0.26       10.53     15.60 o
  -8   2  16       22.78       40.49     15.98 o
  -7   2  16       33.64       19.77     16.00 o
  -6   2  16        8.08        3.31     13.38 o
  -5   2  16       20.49       41.12     14.35 o
  -4   2  16       89.99      105.68     15.75 o
  -3   2  16       31.77        8.76     15.85 o
  -2   2  16       23.69       10.58     16.72 o
  -1   2  16       12.70        9.57     17.18 o
   0   2  16        0.74       12.84     17.66 o
   1   2  16      156.29      154.86     23.79 o
   2   2  16       80.76       27.38     27.66 o
   3   2  16       99.28       45.35     29.00 o
   4   2  16        7.96       -5.85     28.18 o
   5   2  16      125.68      143.67     33.11 o
   6   2  16       82.97       64.57     31.65 o
   7   2  16        0.03       -0.50     31.65 o
   8   2  16        1.30       31.59     33.18 o
   9   2  16       74.04        1.09     40.74 o
  10   2  16        1.54      -14.26     33.00 o
  11   2  16       46.19       84.85     33.33 o
  12   2  16        1.41       27.16     36.15 o
  13   2  16       87.09       72.73     37.04 o
 -13   3  16       56.84       69.96     35.84 o
 -12   3  16       70.39       35.58     61.50 o
 -11   3  16       10.29      -17.07     17.07 o
 -10   3  16        0.04        2.07     17.18 o
  -9   3  16       31.87       28.72     21.92 o
  -8   3  16       46.53       54.97     18.59 o
  -7   3  16        0.33        7.16     17.76 o
  -6   3  16      196.87      200.14     21.82 o
  -5   3  16        5.59       10.38     18.92 o
  -4   3  16       97.59       65.71     16.76 o
  -3   3  16       13.12      -10.51     15.89 o
  -2   3  16      133.51      121.24     18.21 o
  -1   3  16        1.57      -13.47     18.26 o
   0   3  16      173.53      156.70     24.90 o
   1   3  16        1.47        5.82     29.38 o
   2   3  16      125.51       89.45     43.40 o
   3   3  16        5.87      -28.66     29.44 o
   4   3  16       21.12      -29.36     29.36 o
   5   3  16       15.95       15.14     32.71 o
   6   3  16       71.46      107.53     35.72 o
   7   3  16       56.63        4.81     34.44 o
   8   3  16       52.03       52.04     36.68 o
   9   3  16       47.02       19.35     36.66 o
  10   3  16       30.36        7.89     37.65 o
  11   3  16        3.14       27.40     48.67 o
  12   3  16        0.76      -47.11     47.11 o
 -12   4  16       21.15       22.39     23.63 o
 -11   4  16       99.33       52.75     25.06 o
 -10   4  16       99.02      118.28     22.56 o
  -9   4  16       72.49       91.59     21.92 o
  -8   4  16        0.20      -17.70     20.21 o
  -7   4  16        1.37      -15.67     19.97 o
  -6   4  16        0.21        4.03     20.65 o
  -5   4  16        2.92       11.77     23.87 o
  -4   4  16       14.48       23.13     23.53 o
  -3   4  16       93.43       90.37     20.61 o
  -2   4  16      161.00      182.75     22.79 o
  -1   4  16       18.78       -1.86     45.74 o
   0   4  16      168.56      153.51     33.68 o
   1   4  16       86.18      122.56     33.81 o
   2   4  16       44.92       65.95     33.11 o
   3   4  16       30.15       59.90     33.38 o
   4   4  16        0.70       10.08     45.56 o
   5   4  16       69.80      117.66     37.41 o
   6   4  16        8.93      -21.89     51.44 o
   7   4  16       18.46      -35.28     35.28 o
   8   4  16      169.69      102.23    108.86 o
   9   4  16       48.40        8.89     52.48 o
  10   4  16        2.61      -15.67     39.89 o
 -10   5  16        0.62        6.98     51.84 o
  -9   5  16        1.60        7.69     31.80 o
  -8   5  16       12.90        5.66     26.61 o
  -7   5  16       31.40       61.71     27.22 o
  -6   5  16       33.59       38.48     27.11 o
  -5   5  16        0.17        4.63     25.91 o
  -4   5  16      347.55      315.57     67.23 o
  -3   5  16        0.14      -25.87     25.87 o
  -2   5  16       16.10       38.03     50.80 o
  -1   5  16      219.25      232.82     38.17 o
   0   5  16      231.05      220.59     52.78 o
   1   5  16      377.84      293.84     67.04 o
   2   5  16      100.45       71.63     35.65 o
   3   5  16      160.48      175.85     39.40 o
   4   5  16       76.61       94.31     39.09 o
   5   5  16        6.38       -7.35     57.05 o
   6   5  16       21.31       16.95     39.92 o
   7   5  16       70.66       72.92     42.14 o
   8   5  16       15.26       36.65     42.26 o
   9   5  16        5.71      -69.82     69.82 o
  -7   6  16      134.99      140.19     49.18 o
  -6   6  16      150.20      163.25     34.28 o
  -5   6  16       79.56      122.02     34.29 o
  -4   6  16        5.33        0.99     29.65 o
  -3   6  16       33.22       -9.52     34.04 o
  -2   6  16       32.36       13.16     35.97 o
  -1   6  16       80.45      114.17     39.06 o
   0   6  16       13.29       13.42     36.90 o
   1   6  16      124.97      114.66     40.30 o
   2   6  16       10.91      -16.06     41.14 o
   3   6  16        0.48       31.48     39.59 o
   4   6  16        0.65      -16.08     40.32 o
   5   6  16      109.31       17.60     42.01 o
   6   6  16       98.50       50.22     44.41 o
  -9   0  17      121.99      128.30     38.58 o
  -7   0  17       96.87       81.99     20.19 o
  -5   0  17      823.25      705.46     40.47 o
  -3   0  17      539.78      447.54     33.85 o
  -1   0  17     1822.63     1705.68     81.77 o
   1   0  17      151.15      169.20     29.24 o
   3   0  17       62.75       85.09     42.48 o
   5   0  17      507.11      588.65     68.08 o
   7   0  17      402.24      384.29     61.99 o
   9   0  17      140.00      205.16     56.93 o
  11   0  17      161.10       76.43     54.55 o
 -12   1  17       40.43       85.45     26.57 o
 -11   1  17        0.21       18.44     14.82 o
 -10   1  17       48.19       30.55     15.72 o
  -9   1  17        0.04       -7.46     11.62 o
  -8   1  17        9.09        3.17     12.28 o
  -7   1  17        7.09        8.20     13.18 o
  -6   1  17       24.58       23.85     13.86 o
  -5   1  17      117.75       82.34     18.53 o
  -4   1  17      556.18      523.14     25.81 o
  -3   1  17       18.97       30.84     16.24 o
  -2   1  17      244.43      222.92     20.09 o
  -1   1  17       58.30       38.43     17.59 o
   0   1  17      517.63      542.88     28.22 o
   1   1  17      492.28      465.36     31.72 o
   2   1  17      422.50      346.26     44.58 o
   3   1  17        0.40        2.84     27.57 o
   4   1  17       80.15       49.35     48.61 o
   5   1  17        3.23       14.23     30.42 o
   6   1  17        4.95       33.40     32.52 o
   7   1  17        6.51       17.28     33.41 o
   8   1  17      105.22       79.80     52.57 o
   9   1  17        0.14      -24.85     47.85 o
  10   1  17        7.17       15.36     38.01 o
  11   1  17        5.19      -37.86     37.86 o
  12   1  17      119.26      122.98     60.10 o
 -13   2  17        2.32      -11.95     32.06 o
 -12   2  17        2.83       -6.62     22.93 o
 -11   2  17       20.89       25.55     22.61 o
 -10   2  17        9.70       -4.38     22.06 o
  -9   2  17       30.41       43.08     16.43 o
  -8   2  17       71.77       53.64     14.99 o
  -7   2  17        1.45        7.38     14.18 o
  -6   2  17       10.22      -16.40     18.54 o
  -5   2  17      285.01      293.35     20.82 o
  -4   2  17        7.20       12.40     16.42 o
  -3   2  17       16.71       15.24     17.11 o
  -2   2  17        9.46       36.27     17.78 o
  -1   2  17      516.20      544.73     28.67 o
   0   2  17        0.27        2.60     21.32 o
   1   2  17        0.19      -12.61     27.30 o
   2   2  17       37.76       43.00     29.21 o
   3   2  17        3.93      -31.58     37.15 o
   4   2  17        0.33      -22.17     47.54 o
   5   2  17      101.23      133.79     34.69 o
   6   2  17       27.80       59.46     55.13 o
   7   2  17      139.22       99.48     36.62 o
   8   2  17       11.68      -30.26     34.42 o
   9   2  17      165.77      138.71     39.48 o
  10   2  17        2.52      -47.21     47.21 o
  11   2  17       56.90       44.52     40.15 o
 -12   3  17        9.53       20.30     33.64 o
 -11   3  17        1.34       -0.10     25.14 o
 -10   3  17       88.74       59.55     18.79 o
  -9   3  17        5.53      -11.72     17.88 o
  -8   3  17      231.01      242.56     22.74 o
  -7   3  17       28.66       12.52     18.99 o
  -6   3  17      239.47      217.01     19.17 o
  -5   3  17        1.22       15.34     16.04 o
  -4   3  17        7.64       15.84     16.73 o
  -3   3  17       16.06       -9.10     17.84 o
  -2   3  17      110.62       66.07     22.34 o
  -1   3  17        8.06       -3.22     21.92 o
   0   3  17       56.27       19.55     31.02 o
   1   3  17      101.69      124.18     33.42 o
   2   3  17      156.46      198.40     50.34 o
   3   3  17        1.96      -31.62     31.62 o
   4   3  17      133.29      135.73     36.76 o
   5   3  17       18.49        6.76     34.57 o
   6   3  17        0.22      -22.51     37.85 o
   7   3  17       90.20      163.10     48.15 o
   8   3  17      197.04      288.03     44.57 o
   9   3  17       45.91       37.94     40.49 o
  10   3  17       11.48       45.77     45.86 o
  11   3  17        4.94      -19.32     58.15 o
 -11   4  17       25.52      -11.17     24.02 o
 -10   4  17       49.09       66.75     22.35 o
  -9   4  17        6.03        0.64     23.52 o
  -8   4  17       54.70       63.73     22.24 o
  -7   4  17        3.38       -4.79     29.03 o
  -6   4  17       78.00      108.09     39.21 o
  -5   4  17       95.54       98.43     20.84 o
  -4   4  17       58.14       50.18     20.83 o
  -3   4  17       11.46        0.94     22.04 o
  -2   4  17      122.45       99.99     32.50 o
  -1   4  17       83.38       36.57     31.99 o
   0   4  17      264.93      225.96     37.33 o
   1   4  17        1.16        0.60     32.40 o
   2   4  17       47.24       58.55     46.50 o
   3   4  17       93.41       53.93     35.96 o
   4   4  17        7.64       10.01     36.19 o
   5   4  17       43.13      -19.46     49.37 o
   6   4  17       60.12       12.23     38.66 o
   7   4  17       63.36       19.10     40.06 o
   8   4  17        1.10      -39.96     39.96 o
   9   4  17       29.71       50.55     52.42 o
  -9   5  17       39.56       63.93     28.69 o
  -8   5  17        7.60        2.69     27.41 o
  -7   5  17       89.16      123.10     29.16 o
  -6   5  17        0.05       22.00     27.38 o
  -5   5  17        8.93       -1.67     27.39 o
  -4   5  17      101.17       60.66     38.67 o
  -3   5  17       48.66       53.40     34.48 o
  -2   5  17      268.66      227.72     39.40 o
  -1   5  17        1.51       11.14     34.12 o
   0   5  17       72.83       52.01     46.35 o
   1   5  17       52.79       80.00     36.39 o
   2   5  17      117.87       86.00     41.60 o
   3   5  17        1.30       39.52     37.60 o
   4   5  17      100.07       96.03     41.53 o
   5   5  17      109.00      116.33     70.91 o
   6   5  17        2.55       20.26     41.20 o
   7   5  17       22.56       69.99     43.80 o
  -5   6  17       27.28      -28.21     63.33 o
  -4   6  17        1.49        3.98     35.12 o
  -3   6  17        0.86      -16.19     36.22 o
  -2   6  17       12.46       13.23     36.80 o
  -1   6  17        4.46      -18.74     37.42 o
   0   6  17        4.99      -43.91     43.91 o
   1   6  17       29.61        6.95     39.21 o
   2   6  17       24.26       43.75     40.87 o
   3   6  17        0.10       40.53     43.67 o
 -10   0  18        1.12      -16.32     16.32 o
  -8   0  18        1.32       13.77     22.52 o
  -6   0  18       21.89       15.64     20.72 o
  -4   0  18      143.66      127.50     25.18 o
  -2   0  18        5.44       -3.53     23.81 o
   0   0  18       37.41       18.97     27.08 o
   2   0  18      220.69      194.00     48.76 o
   4   0  18      184.04      123.18     48.82 o
   6   0  18      142.37      119.77     52.17 o
   8   0  18      106.30        2.80     52.54 o
  10   0  18       28.73      -50.28     50.28 o
 -13   1  18       14.16       40.35     27.73 o
 -12   1  18       23.96      -26.21     26.21 o
 -11   1  18       34.53       44.38     19.78 o
 -10   1  18       26.40       -1.34     16.39 o
  -9   1  18       57.31       33.21     13.25 o
  -8   1  18        0.05      -13.17     13.17 o
  -7   1  18        8.39       -9.54     13.85 o
  -6   1  18       99.49      106.23     16.27 o
  -5   1  18        2.76      -12.26     15.32 o
  -4   1  18       48.47       23.99     16.71 o
  -3   1  18      103.40      105.46     18.38 o
  -2   1  18       79.70       71.77     18.41 o
  -1   1  18        4.96       16.40     17.86 o
   0   1  18       12.69      -16.91     21.53 o
   1   1  18       22.44       14.30     27.85 o
   2   1  18       27.65       24.57     29.15 o
   3   1  18      161.38      141.46     32.86 o
   4   1  18       11.45        0.56     30.57 o
   5   1  18       20.29       28.22     33.38 o
   6   1  18      100.18      103.33     36.44 o
   7   1  18       54.21       42.26     38.73 o
   8   1  18        1.55       -4.03     37.10 o
   9   1  18       23.54       -2.27     73.23 o
  10   1  18       34.12       82.71     42.11 o
  11   1  18       55.47       19.06     41.17 o
 -12   2  18       23.87       13.80     49.06 o
 -11   2  18        1.29      -22.56     22.56 o
 -10   2  18       79.11       50.56     17.16 o
  -9   2  18        8.14        2.67     13.45 o
  -8   2  18        0.66       -9.69     14.13 o
  -7   2  18       13.25        7.20     15.01 o
  -6   2  18        1.80       -3.48     21.55 o
  -5   2  18        0.81      -16.11     16.11 o
  -4   2  18        1.88        0.73     17.03 o
  -3   2  18        0.42      -17.75     17.75 o
  -2   2  18        1.94       -7.30     18.44 o
  -1   2  18       17.52        0.09     22.04 o
   0   2  18       58.40       -2.02     28.34 o
   1   2  18       32.00      -19.76     28.28 o
   2   2  18       52.72       20.71     29.91 o
   3   2  18        0.91      -29.75     29.75 o
   4   2  18        1.45      -29.77     31.63 o
   5   2  18        7.29        2.64     33.59 o
   6   2  18       58.31      -24.81     34.69 o
   7   2  18        9.08      -31.75     35.51 o
   8   2  18       16.70       14.51     43.73 o
   9   2  18        1.94      -38.14     38.14 o
  10   2  18       45.55       27.16     40.97 o
 -11   3  18       22.21       67.27     26.76 o
 -10   3  18        4.98       -0.98     21.86 o
  -9   3  18      103.70      104.70     20.38 o
  -8   3  18        0.09      -16.25     16.25 o
  -7   3  18      118.25      123.31     17.76 o
  -6   3  18      113.07       99.79     20.76 o
  -5   3  18       53.29       71.95     22.07 o
  -4   3  18       30.78       15.73     20.89 o
  -3   3  18        9.68      -11.93     21.85 o
  -2   3  18      102.68       77.38     23.88 o
  -1   3  18        4.82      -21.34     29.55 o
   0   3  18        1.42        7.93     31.19 o
   1   3  18       36.59       47.75     32.38 o
   2   3  18       34.21       32.00     34.09 o
   3   3  18        1.16       -3.50     45.93 o
   4   3  18        0.36      -11.87     34.78 o
   5   3  18       29.47       -3.88     48.15 o
   6   3  18       73.65       50.90     38.31 o
   7   3  18       38.65      -21.35     38.34 o
   8   3  18       63.65       23.68     40.38 o
   9   3  18        9.77      -20.56     58.15 o
  -9   4  18        0.31      -11.46     24.39 o
  -8   4  18        0.53        9.65     24.89 o
  -7   4  18       25.37       43.79     25.90 o
  -6   4  18       19.78       10.10     20.11 o
  -5   4  18        5.68      -21.91     26.20 o
  -4   4  18        0.32      -24.48     25.56 o
  -3   4  18        9.83        4.43     31.25 o
  -2   4  18        2.81       20.01     32.74 o
  -1   4  18      123.27      120.19     46.35 o
   0   4  18        3.50      -32.30     32.30 o
   1   4  18        5.07       -1.36     34.85 o
   2   4  18        0.19        3.40     57.45 o
   3   4  18       57.95       94.04     48.61 o
   4   4  18        4.60       19.80     38.03 o
   5   4  18        8.72       24.30     40.22 o
   6   4  18       68.42       42.53     41.77 o
   7   4  18       25.80        9.37     41.49 o
  -7   5  18        1.50      -25.94     27.41 o
  -6   5  18        5.72      -19.94     31.66 o
  -5   5  18       33.09       36.74     33.78 o
  -4   5  18        1.74      -33.31     34.00 o
  -3   5  18      114.32      121.18     37.35 o
  -2   5  18       39.00      -10.04     63.51 o
  -1   5  18      135.58      126.92     54.82 o
   0   5  18       53.39       48.93     41.42 o
   1   5  18       83.28      110.40     45.56 o
   2   5  18       30.75       71.85     39.51 o
   3   5  18       25.73       23.70     51.17 o
   4   5  18        1.21       30.69     42.37 o
   5   5  18       22.52       11.22     54.12 o
 -11   0  19       16.44       25.23     24.99 o
  -9   0  19       14.04       17.83     19.52 o
  -7   0  19      124.74       82.72     22.66 o
  -5   0  19       80.72       42.69     30.66 o
  -3   0  19      139.31      162.78     42.88 o
  -1   0  19       76.33       35.66     40.78 o
   1   0  19       10.36      -14.45     42.06 o
   3   0  19      175.53       63.14     49.92 o
   5   0  19     1279.48     1259.59    108.98 o
   7   0  19       38.98        7.56     52.11 o
   9   0  19      152.17      182.97     60.58 o
 -11   1  19      149.58      123.36     32.55 o
 -10   1  19        0.93       -8.88     16.57 o
  -9   1  19        4.47        9.27     13.88 o
  -8   1  19      119.73      108.46     15.89 o
  -7   1  19        0.11        7.56     15.22 o
  -6   1  19       88.60       72.29     16.92 o
  -5   1  19       51.45       11.00     16.61 o
  -4   1  19      143.97      130.19     19.00 o
  -3   1  19       24.06       31.09     18.18 o
  -2   1  19      259.25      313.87     24.18 o
  -1   1  19       35.10       72.84     29.56 o
   0   1  19       43.63       44.32     29.52 o
   1   1  19       76.78       92.03     46.41 o
   2   1  19      211.85      289.72     92.80 o
   3   1  19       40.31       76.22     33.83 o
   4   1  19       33.53       66.81     34.67 o
   5   1  19       47.29       -7.18     35.88 o
   6   1  19        4.09      -29.06     35.84 o
   7   1  19       25.29       14.09     37.68 o
   8   1  19        3.52      -31.43     39.24 o
   9   1  19        1.23       12.94     41.33 o
 -11   2  19        0.23      -16.00     16.00 o
 -10   2  19        5.09        6.57     17.44 o
  -9   2  19       13.09       -1.07     14.66 o
  -8   2  19        8.14        4.45     15.70 o
  -7   2  19       38.97       13.68     16.24 o
  -6   2  19       19.00       -8.24     16.41 o
  -5   2  19        2.22      -17.14     17.14 o
  -4   2  19       10.89        1.11     18.22 o
  -3   2  19      184.80      143.80     24.46 o
  -2   2  19      158.59      176.72     25.85 o
  -1   2  19       22.94      -16.54     58.27 o
   0   2  19        2.44       50.00     30.72 o
   1   2  19      184.69      151.36     34.97 o
   2   2  19       30.68      -31.33     31.33 o
   3   2  19       37.22       44.29     34.10 o
   4   2  19       19.18       54.37     35.62 o
   5   2  19       44.47       35.58     36.29 o
   6   2  19        2.68       24.23     36.95 o
   7   2  19      141.48       95.86     41.05 o
   8   2  19        0.24      -38.61     38.61 o
   9   2  19        3.99      -47.20    101.21 o
  -9   3  19       16.63       -4.56     18.07 o
  -8   3  19       48.21       42.42     17.60 o
  -7   3  19       12.22      -25.59     31.44 o
  -6   3  19        5.60       18.22     18.49 o
  -5   3  19       37.16       37.55     22.02 o
  -4   3  19        6.83       15.23     22.53 o
  -3   3  19        1.67      -23.64     30.98 o
  -2   3  19       55.76       -1.40     30.68 o
  -1   3  19       58.98       76.59     32.30 o
   0   3  19        3.53      -31.85     31.85 o
   1   3  19        4.43       30.64     34.64 o
   2   3  19       87.05      118.93     84.51 o
   3   3  19       19.57       25.82     42.33 o
   4   3  19        0.30       15.77     37.02 o
   5   3  19        2.11       48.26     38.91 o
   6   3  19       41.21       45.01     40.79 o
   7   3  19       25.54        6.25     40.87 o
  -7   4  19        5.61       48.72     30.45 o
  -6   4  19        3.86      -12.38     22.08 o
  -5   4  19       59.54       45.30     23.35 o
  -4   4  19        2.18      -30.85     30.85 o
  -3   4  19       15.52       11.43     33.25 o
  -2   4  19       25.80        6.66     32.97 o
  -1   4  19        1.76      -29.81     34.39 o
   0   4  19        6.27       -5.57     34.79 o
   1   4  19       12.17        5.59     36.32 o
   2   4  19      104.42       15.12     38.06 o
   3   4  19       32.43      -14.18     60.00 o
   4   4  19        1.08        6.49     40.44 o
   5   4  19       54.36        2.74     42.10 o
  -3   5  19       44.62      -23.85     34.24 o
  -2   5  19        2.94      -55.95     55.95 o
  -1   5  19        0.55      -23.18     41.26 o
   0   5  19        3.38      -11.81     37.10 o
   1   5  19        0.51       30.87     68.26 o
 -10   0  20      271.09      181.69     32.85 o
  -8   0  20       13.26       31.81     22.33 o
  -6   0  20        0.67       34.83     23.79 o
  -4   0  20       57.33       31.88     26.26 o
  -2   0  20       49.91       37.00     42.36 o
   0   0  20       82.15       75.33     46.87 o
   2   0  20       67.47       28.95     48.52 o
   4   0  20       79.18      105.02     54.43 o
   6   0  20        1.41       16.58     53.82 o
   8   0  20        7.13       36.33     56.62 o
 -10   1  20        5.13        9.24     16.98 o
  -9   1  20        0.46      -21.88     22.91 o
  -8   1  20        4.52       11.15     16.23 o
  -7   1  20       19.56       14.17     16.15 o
  -6   1  20        5.45      -16.63     16.63 o
  -5   1  20       80.38       40.57     17.83 o
  -4   1  20        0.05       30.52     18.39 o
  -3   1  20       22.79       36.85     27.40 o
  -2   1  20       18.18       38.23     28.89 o
  -1   1  20       95.34       51.33     31.35 o
   0   1  20       46.33       47.21     31.48 o
   1   1  20       25.87       33.50     32.69 o
   2   1  20       41.95       64.37     35.29 o
   3   1  20        0.08      -30.53     33.69 o
   4   1  20       93.44       75.42     48.00 o
   5   1  20       29.07       30.19     37.27 o
   6   1  20        8.11       12.42     38.69 o
   7   1  20       13.99       17.60     40.79 o
  -9   2  20       34.75        4.40     15.45 o
  -8   2  20       46.87       23.46     27.08 o
  -7   2  20        0.45       -2.82     16.77 o
  -6   2  20        0.22        1.29     17.62 o
  -5   2  20       47.01       44.98     19.52 o
  -4   2  20       42.45       43.10     22.54 o
  -3   2  20      183.17      181.39     26.36 o
  -2   2  20       40.00       62.47     43.27 o
  -1   2  20       21.04       16.15     30.99 o
   0   2  20      113.94      105.25     71.31 o
   1   2  20       12.79       -1.44     53.06 o
   2   2  20        0.37      -14.76     32.89 o
   3   2  20       32.35       23.71     75.21 o
   4   2  20      149.48      168.09     39.89 o
   5   2  20       10.85      -12.54     37.30 o
   6   2  20       34.19       34.98     39.84 o
   7   2  20        7.37       -8.10     40.20 o
  -7   3  20        0.09        1.28     20.63 o
  -6   3  20       16.13      -21.32     21.32 o
  -5   3  20       32.15        9.02     22.36 o
  -4   3  20        7.49       14.99     29.54 o
  -3   3  20       57.14       77.83     32.06 o
  -2   3  20        0.60      -10.88     31.73 o
  -1   3  20       20.38      -31.62     31.62 o
   0   3  20        0.44       16.43     34.22 o
   1   3  20       36.13       40.84     50.28 o
   2   3  20        4.13        8.53     35.85 o
   3   3  20       21.26        5.62     38.14 o
   4   3  20        6.80      -32.04     38.35 o
   5   3  20       36.20      -13.25     40.36 o
  -4   4  20       17.65       22.16     34.35 o
  -3   4  20        0.47        0.93     33.67 o
  -2   4  20        8.72       -6.48     46.29 o
  -1   4  20        0.63      -11.43     35.18 o
   0   4  20       99.33       75.29     38.66 o
   1   4  20        2.09       13.70     38.47 o
   2   4  20       21.04       79.59     40.91 o
  -7   0  21        3.20       -3.29     23.95 o
  -5   0  21      108.02      102.34     27.71 o
  -3   0  21       18.46       14.08     41.20 o
  -1   0  21        1.28       -2.93     44.37 o
   1   0  21        2.93       -9.20     48.70 o
   3   0  21       92.17       71.68     52.90 o
   5   0  21        1.04      -38.03     54.31 o
  -7   1  21       59.85       82.42     18.20 o
  -6   1  21       32.72        3.61     17.59 o
  -5   1  21        8.98        7.59     18.57 o
  -4   1  21       36.96       35.01     28.35 o
  -3   1  21        0.48      -18.69     30.05 o
  -2   1  21        9.04      -19.08     29.28 o
  -1   1  21       32.39      -15.83     31.58 o
   0   1  21       24.65       19.15     33.15 o
   1   1  21        8.78       19.15     34.33 o
   2   1  21       15.43       29.78     68.36 o
   3   1  21        4.45        8.75     36.39 o
   4   1  21        3.48       19.99     38.21 o
   5   1  21        0.69      -19.47     51.50 o
  -6   2  21       43.58       15.09     23.93 o
  -5   2  21       59.85       30.90     22.63 o
  -4   2  21        0.46      -27.81     27.81 o
  -3   2  21        2.67       24.73     30.13 o
  -2   2  21       10.66       -9.72     30.52 o
  -1   2  21       22.24       -3.35     31.90 o
   0   2  21        5.58      -18.60     32.61 o
   1   2  21        7.38       33.56     34.79 o
   2   2  21        0.01      -21.55     35.33 o
   3   2  21        0.19        2.87     36.28 o
   4   2  21        2.35      -36.10     37.38 o
  -4   3  21        0.22      -29.75     29.75 o
  -3   3  21       10.96       43.59     32.95 o
  -2   3  21        4.58       13.26     72.59 o
  -1   3  21        0.34      -37.60     70.85 o
   0   3  21       18.37       -4.39     35.05 o
   1   3  21       47.21       48.53     38.04 o
   2   3  21        0.68      -37.61     37.61 o
  -4   0  22        5.38       15.54     40.23 o
  -2   0  22      114.14       58.21     44.25 o
   0   0  22        0.50      -45.90     45.90 o
   2   0  22       61.82       -5.42     51.38 o
  -4   1  22        0.72      -15.66     30.54 o
  -3   1  22        7.14      -27.97     29.24 o
  -2   1  22       59.62       13.52     31.49 o
  -1   1  22       55.15       24.34     33.39 o
   0   1  22        0.03      -21.02     33.57 o
   1   1  22       29.05       62.88     60.25 o
 
